# Supplementary material for: How does negative new media coverage impact audit fees, cost cover, or risk premium? Based on the data from WeChat official account by Crawler Technology
Source: PLoS One. 2025 Feb 26;20(2):e0297237. doi: 10.1371/journal.pone.0297237 (PMC11864533; doi:10.1371/journal.pone.0297237)
Supplement: S1 Table — (XLSX) [file pone.0297237.s001.xlsx]

## Sheet: raw data
conpany code	LNFEE	LNARL	MEDIA	mediaonly	INQUERY	PUNISH	LEV	OPINION	CURRENT	ADDRESS	BIG10	BIG4	ROA	SALES	NATURE	CR1	SIZE	INS	ind	year
600004	13.9108	4.77912	0	0	0	0	0.341445	1	0.359635	1	0	0	0.0422526	22.7863	0	0.6693	23.9424	0	56	2019
600006	13.9108	4.77912	0	0	0	0	0.591091	1	1.36404	0	0	1	0.0219771	23.3274	0	0.6329	23.6581	0	36	2019
600007	13.9631	4.75359	0	0	0	0	0.358347	1	1.09712	1	0	1	0.0824477	21.9846	0	0.8366	23.1916	0	70	2019
600008	14.4885	4.52179	1	1	0	0	0.646756	1	0.741622	1	0	0	0.0136657	23.4251	0	0.5144	25.1037	0	46	2019
600009	13.7102	4.46591	0	0	0	0	0.12702	1	2.64432	1	0	0	0.141531	23.1161	1	0.7263	24.3388	0	56	2019
600010	14.4782	4.80402	0	0	0	0	0.585406	1	0.607225	0	0	0	0.00607851	24.8727	1	0.6319	25.7143	0.001798	31	2019
600012	13.8643	4.47734	0	0	0	0	0.273258	1	1.3047	0	0	1	0.0665329	21.8039	0	0.8548	23.4908	0	54	2019
600017	13.9978	4.39445	0	0	0	0	0.410326	1	0.48659	0	0	0	0.0307345	22.3807	0	0.5138	23.8695	0	55	2019
600018	15.4023	4.60517	0	0	0	0	0.361439	1	2.08899	1	0	0	0.0698132	24.3096	0	0.7151	25.6803	0.001786	55	2019
600019	14.5889	4.78749	0	0	0	0	0.436993	1	0.984748	1	0	1	0.0396576	26.4002	0	0.6773	26.5511	0.020146	31	2019
600020	14.123	4.79579	0	0	0	0	0.750033	1	0.420966	0	0	0	0.0300696	22.5774	0	0.6085	24.6113	0	54	2019
600021	15.6873	4.47734	0	0	0	0	0.729165	1	0.398255	1	1	0	0.0181749	23.8883	1	0.6236	25.433	0	44	2019
600022	13.9978	4.36945	0	0	1	0	0.565833	1	0.685655	0	1	0	0.0130249	24.9872	1	0.4992	24.9651	0	31	2019
600023	15.0683	4.75359	0	0	0	0	0.346699	1	1.86957	1	0	1	0.0442208	24.7191	0	0.7783	25.4325	0	44	2019
600025	14.4574	4.75359	0	0	0	0	0.661096	1	0.272467	0	1	0	0.0354505	23.7583	1	0.9	25.844	0	44	2019
600026	14.6484	4.51086	0	0	1	0	0.557005	1	0.561024	1	1	0	0.0104699	23.3537	0	0.723	24.9105	0	55	2019
600027	15.77	4.45435	0	0	0	0	0.656097	1	0.395099	0	0	0	0.0193085	25.2629	1	0.7303	26.1608	0	44	2019
600029	16.5236	4.51086	0	0	0	0	0.74872	1	0.175285	1	0	1	0.0100931	25.7623	0	0.6451	26.449	0	56	2019
600031	14.9141	4.74493	1	1	0	0	0.497172	1	1.62521	1	0	1	0.126953	25.0496	0	0.4353	25.2291	0.788476	35	2019
600033	13.653	4.54329	0	0	0	0	0.316655	1	0.609065	0	0	0	0.0629334	21.7894	0	0.5504	23.5666	0	54	2019
600037	14.3461	4.77912	0	0	0	0	0.17526	1	5.2917	1	0	0	0.0357348	21.738	1	0.4696	23.5135	0.003323	63	2019
600038	13.1993	4.49981	0	0	0	0	0.678132	1	1.34979	0	1	0	0.0223426	23.483	0	0.5355	23.994	0.000848	37	2019
600039	14.9307	4.78749	0	0	0	0	0.823337	1	1.03075	0	1	0	0.0173904	24.6884	1	0.455	25.3043	0	1	2019
600048	15.3652	4.66344	1	1	0	0	0.777855	1	1.56232	1	0	0	0.0363469	26.187	1	0.4547	27.6637	0.08633	70	2019
600050	15.7176	4.43082	0	0	0	0	0.42666	1	0.404249	1	0	1	0.0199637	26.3949	0	0.531	27.0587	0	63	2019
600051	13.7439	4.30407	0	0	1	0	0.647223	1	1.22712	1	0	0	0.037154	22.0776	0	0.3246	22.7964	1.47433	51	2019
600052	13.8155	4.78749	0	0	2	0	0.126858	1	6.70224	1	0	0	0.296705	18.4348	0	0.4473	22.1414	0.005747	70	2019
600054	13.8155	4.75359	0	0	0	0	0.0894991	1	6.44466	0	0	0	0.0732011	21.1975	0	0.4306	22.3262	0	78	2019
600055	13.017	4.77912	0	0	0	0	0.149086	1	4.18714	1	0	0	0.0643048	20.7055	0	0.5107	21.6657	0.018658	35	2019
600056	14.1802	4.7185	0	0	0	0	0.630921	1	1.42131	1	0	0	0.0420724	24.2867	1	0.5536	24.1189	0	27	2019
600057	15.4622	4.65396	0	0	2	0	0.668413	1	1.34688	0	0	0	0.0221766	26.3306	1	0.6101	24.9089	0	72	2019
600058	14.5087	4.51086	0	0	1	0	0.673282	1	1.28397	1	1	0	0.00823004	24.8545	0	0.658	23.7523	0.003732	51	2019
600059	13.6785	4.68213	0	0	0	0	0.153848	1	4.53822	1	0	0	0.0422648	21.2883	0	0.4804	22.3289	0.00519	15	2019
600060	13.653	4.79579	0	0	0	0	0.444345	1	2.09429	0	1	0	0.0275626	24.2527	0	0.4779	24.1	0.011666	39	2019
600061	14.7536	4.45435	0	0	0	0	0.758344	1	1.45653	1	0	0	0.0196514	23.1452	1	0.6559	25.9057	0	67	2019
600062	14.1802	4.38203	0	0	0	0	0.230588	1	2.57904	1	0	1	0.0945703	22.962	1	0.6467	23.146	0	27	2019
600063	13.653	4.59512	0	0	0	0	0.448434	1	0.993319	0	0	0	0.0413367	22.5727	1	0.3344	22.9548	0.003308	28	2019
600064	13.3847	4.78749	0	0	0	0	0.566803	1	1.08724	0	0	0	0.0644871	21.7983	0	0.4015	24.0934	0	70	2019
600066	13.9017	4.48864	0	0	0	0	0.517585	1	1.66625	0	0	0	0.0535431	24.1403	0	0.541	24.3238	0.230849	36	2019
600067	14.2076	4.43082	0	0	0	0	0.644595	1	1.3504	0	0	0	0.021114	22.7758	0	0.382	23.9558	0.444337	70	2019
600068	14.9141	4.47734	0	0	0	0	0.717519	1	1.19178	0	0	0	0.0279942	25.4233	0	0.4688	26.1806	0.033334	1	2019
600069	13.5144	4.77912	2	0	2	1	0.712811	1	1.04696	0	0	0	-0.147491	21.426	1	0.5277	22.2068	0.131326	22	2019
600070	14.1156	4.77068	1	0	0	1	0.332237	1	2.38758	1	0	0	0.1152	21.864	0	0.316	22.284	2.26212	64	2019
600071	13.017	4.63473	0	0	0	0	0.617178	1	1.44043	0	0	0	-0.00330891	20.8436	0	0.4543	21.1278	0	40	2019
600072	13.3047	4.7362	0	0	0	0	0.565293	1	1.66898	1	0	0	0.0119834	21.9258	1	0.4421	22.942	0	1	2019
600073	14.7633	4.78749	0	0	0	0	0.524779	1	1.45545	1	0	1	0.0408467	23.8762	0	0.39	23.3428	0	14	2019
600075	13.7375	4.78749	1	1	0	0	0.369692	1	0.803391	0	0	0	-0.000950583	22.2282	1	0.5103	22.8112	0.000216	26	2019
600077	13.9978	4.75359	0	0	0	0	0.853442	1	1.30716	1	0	0	0.015535	22.1505	0	0.5299	24.3527	0.171253	70	2019
600078	13.5278	4.77912	1	0	3	0	0.719635	1	0.748429	0	0	0	0.0169197	21.9202	0	0.4381	22.8121	0	26	2019
600079	14.9141	4.78749	0	0	0	0	0.600232	1	1.0909	0	0	0	0.038599	23.8055	0	0.3541	24.279	0.552512	27	2019
600081	14.152	4.78749	0	0	0	0	0.665122	1	1.03674	1	0	0	0.0465382	22.5998	0	0.6609	22.5619	0	36	2019
600082	12.8992	4.61512	0	0	0	0	0.413367	1	3.01192	1	1	0	0.00513546	20.3341	0	0.3011	21.7936	0	70	2019
600085	14.4574	4.54329	1	1	0	0	0.299286	1	3.29256	1	0	0	0.0746398	23.3093	0	0.6744	23.7641	0	27	2019
600088	12.8479	4.67283	0	0	0	0	0.21533	1	2.96106	1	1	0	0.058458	20.5676	0	0.5851	21.2133	0	86	2019
600089	14.771	4.63473	0	0	0	0	0.579087	1	1.47519	0	1	0	0.0233833	24.335	0	0.2164	25.3504	0.04674	38	2019
600093	13.5924	4.79579	0	0	1	0	0.446581	1	2.49159	0	0	0	0.057373	23.4542	1	0.7196	23.4677	0	72	2019
600094	14.2855	4.74493	0	0	2	0	0.659761	1	1.65701	1	1	0	0.0237908	23.2915	0	0.2153	24.4598	5.02299	70	2019
600095	12.8992	4.78749	2	1	0	0	0.201315	1	2.35932	0	0	0	0.0161907	19.9456	0	0.1822	20.8312	0	13	2019
600096	14.6484	4.69135	0	0	1	0	0.89128	1	0.629646	0	1	0	0.00296001	24.7118	0	0.6489	24.8175	0.003254	26	2019
600097	13.3847	4.68213	0	0	0	0	0.294102	1	3.66702	1	1	0	0.0708802	21.5172	1	0.5246	21.6688	0	4	2019
600098	14.9241	4.68213	0	0	0	0	0.515644	1	1.24409	1	0	0	0.0226836	24.1125	0	0.8035	24.4701	0.005249	44	2019
600101	13.2621	4.7362	0	0	0	0	0.284596	1	1.32229	0	1	0	0.0305955	21.1981	0	0.3142	21.9149	0.001819	44	2019
600104	16.0238	4.64439	0	0	0	0	0.645793	1	1.10448	1	0	1	0.041549	27.4606	0	0.7777	27.4677	0	36	2019
600105	13.8155	4.75359	0	0	0	0	0.490873	1	1.48783	0	0	0	0.012883	21.9385	0	0.4315	22.5519	0.233442	38	2019
600106	13.2177	4.45435	0	0	0	1	0.419594	1	1.598	0	0	0	0.0387294	19.2925	0	0.2995	22.5888	0.008298	54	2019
600108	13.5541	4.77912	0	0	0	0	0.4411	1	2.12817	0	0	0	0.00860872	21.7281	0	0.2688	22.8964	0	1	2019
600110	13.9978	4.78749	0	0	0	0	0.6654	1	1.05511	0	0	0	-0.0137486	21.4888	0	0.1189	22.6762	0.044318	32	2019
600111	14.2729	4.77912	0	0	0	0	0.443428	1	2.93581	0	0	0	0.0276467	23.6187	0	0.4754	23.8657	0.009963	32	2019
600113	13.2177	4.69135	0	0	0	0	0.214483	1	1.4184	1	0	0	0.071259	20.0269	0	0.5017	21.3673	0	72	2019
600114	13.8155	4.79579	0	0	0	0	0.318653	1	1.50761	1	0	0	0.0768997	21.4941	0	0.2695	22.1514	1.48823	33	2019
600115	16.0928	4.52179	0	0	0	0	0.751191	1	0.251943	1	0	1	0.0123102	25.5179	0	0.6747	26.3685	5.3e-05	56	2019
600116	13.3047	4.20469	0	0	0	0	0.418852	1	0.991635	0	0	0	0.0360137	20.9909	1	0.3715	22.3607	0	44	2019
600117	13.8155	4.78749	1	0	1	0	0.76708	1	0.679136	0	0	0	0.00679086	23.0104	1	0.5451	23.7682	0	31	2019
600118	13.8155	4.74493	0	0	0	0	0.368642	1	2.1714	1	0	0	0.0329444	22.5894	0	0.5376	23.1769	0.002726	39	2019
600121	13.1224	4.77912	0	0	0	0	0.715699	1	0.673929	0	0	0	-0.0585128	21.9986	0	0.6484	23.3216	0.001101	6	2019
600123	13.653	4.75359	0	0	0	0	0.574953	1	0.435984	0	1	0	0.0207097	22.796	0	0.4827	23.9643	0.003804	6	2019
600125	14.1156	4.45435	0	0	0	0	0.394051	1	1.60732	0	0	0	0.045896	23.5186	0	0.3395	23.015	0.000787	53	2019
600126	14.3921	4.59512	0	0	0	0	0.272023	1	1.76173	1	0	0	0.0354141	24.0095	1	0.6961	23.9944	0	31	2019
600127	13.2708	4.5326	0	0	0	0	0.590087	1	1.07637	0	0	0	0.00491597	22.1362	0	0.2806	21.3739	0	13	2019
600128	13.6412	4.77912	1	0	1	0	0.465365	1	1.37849	0	0	0	0.00238016	22.1812	0	0.271	22.0746	0	51	2019
600129	14.604	4.77068	0	0	0	1	0.778909	1	0.839049	0	0	0	-0.00734373	23.178	0	0.415	23.3755	0.000287	27	2019
600130	13.2177	4.30407	0	0	0	0	0.129722	1	5.79982	1	0	0	0.0268901	20.1019	0	0.1865	20.7607	0	39	2019
600131	13.5924	4.78749	0	0	0	0	0.692246	1	1.24389	0	1	0	0.0591589	22.7729	1	0.4366	22.9088	2e-05	44	2019
600132	13.9108	4.69135	0	0	0	0	0.569949	1	1.13694	0	0	0	0.207303	21.9992	0	0.6493	21.9801	0	15	2019
600135	13.3847	4.66344	0	0	1	0	0.250136	1	3.04071	0	0	0	0.0304181	21.4824	1	0.3539	21.8111	0	26	2019
600136	13.9108	4.79579	0	0	1	0	0.558962	1	1.03985	0	1	0	-0.00657272	21.3012	0	0.3555	23.0652	0	86	2019
600137	13.1224	4.78749	0	0	1	0	0.272914	1	2.9577	0	0	0	0.0228443	19.6178	0	0.6399	20.357	0	18	2019
600138	14.4402	4.60517	0	0	1	0	0.455738	1	1.13375	1	0	1	0.0553616	23.3661	0	0.2965	23.5228	0.003893	72	2019
600139	13.017	4.79579	0	0	0	1	0.731148	0	1.41643	0	0	0	-0.0184247	18.8449	0	0.4369	21.8939	0	36	2019
600141	13.8155	4.77068	2	1	0	0	0.661555	1	0.500601	0	0	0	0.0139068	23.6158	0	0.3455	24.0645	0.04515	26	2019
600143	14.221	4.75359	2	0	1	1	0.632967	1	1.03296	1	0	0	0.0433411	24.1004	0	0.3047	24.0964	22.9158	29	2019
600148	12.0436	4.77912	0	0	1	0	0.502386	1	1.80969	0	0	0	0.0385948	20.6654	0	0.5663	20.825	0	36	2019
600150	13.5924	4.68213	0	0	1	0	0.524987	1	1.69102	1	0	0	0.0116449	23.8647	0	0.5749	24.5154	0	37	2019
600151	14.1871	4.78749	0	0	0	0	0.471001	1	1.11617	1	0	0	-0.0692025	22.6562	1	0.3527	23.1167	0.004578	39	2019
600152	13.4588	4.77912	3	0	1	0	0.50999	1	1.267	1	0	0	-0.0236651	21.221	0	0.4612	21.7242	8.32029	38	2019
600153	15.4027	4.69135	0	0	0	0	0.77622	1	1.61334	0	0	0	0.0269572	26.5441	0	0.523	26.4116	0.01204	51	2019
600155	14.152	4.7185	0	0	0	0	0.663344	1	1.68072	1	0	0	0.00591753	21.6298	0	0.2706	24.5213	0	67	2019
600156	12.948	4.60517	0	0	1	0	0.370208	1	2.27284	0	1	0	-0.0606512	20.7608	0	0.4402	20.8213	0.005471	17	2019
600157	14.2855	4.77912	0	0	0	0	0.730708	1	0.180986	0	0	0	0.00261875	23.7767	0	0.4569	25.3913	0.006841	44	2019
600158	13.4588	4.77912	0	0	1	0	0.490238	1	1.84073	1	0	0	0.0287804	21.1446	1	0.2842	22.106	0	70	2019
600159	13.1224	4.62497	0	0	0	0	0.463484	1	2.0183	1	0	0	0.0211664	20.632	0	0.4879	22.2205	0.004578	70	2019
600160	14.4574	4.7362	0	0	0	0	0.140947	1	3.51676	1	0	0	0.0596711	23.4702	1	0.5703	23.4567	0.005825	26	2019
600161	13.9535	4.52179	0	0	0	0	0.180072	1	6.20663	1	0	0	0.141621	21.9117	0	0.575	22.5661	0.002695	27	2019
600162	14.9818	4.7185	0	0	0	0	0.755876	1	1.26402	1	0	1	0.0201844	22.3181	0	0.5457	23.8693	0.46774	70	2019
600163	13.5278	4.65396	0	0	0	0	0.533035	1	0.944167	0	0	0	0.0357726	20.1798	1	0.5234	22.2288	0.00279	44	2019
600165	13.017	4.72739	2	0	3	2	0.588425	0	1.11946	0	1	0	-0.0231622	19.3981	0	0.4394	21.5332	0.000281	26	2019
600166	14.9469	4.74493	0	0	0	0	0.713894	1	0.708885	1	0	0	0.00274714	24.5727	0	0.3384	24.6967	0.02611	36	2019
600167	13.3847	4.78749	0	0	3	0	0.354463	1	2.70398	0	0	0	0.135911	21.9459	0	0.762	23.2166	0	44	2019
600169	13.5924	4.74493	0	0	0	0	0.899671	1	0.974209	0	0	0	-0.024139	22.6745	0	0.3643	24.239	0.000448	35	2019
600170	16.6309	4.7185	0	0	0	0	0.859403	1	1.20898	1	0	0	0.0167609	26.0487	0	0.5308	26.2734	0.016815	1	2019
600171	13.3847	4.47734	0	0	0	0	0.0936687	1	11.9209	1	1	0	0.0717726	20.5939	0	0.312	21.9448	0	39	2019
600172	13.017	4.72739	2	0	2	2	0.614317	1	0.660548	0	0	0	0.00385506	21.7927	0	0.3548	23.1107	6.01553	30	2019
600173	13.7102	4.7362	0	0	1	0	0.640735	1	1.34503	1	0	0	0.0663807	21.376	0	0.4556	22.7635	0.041226	70	2019
600175	14.4033	4.78749	3	0	6	2	0.346547	1	1.01528	1	0	0	-0.0714063	21.9664	0	0.4253	23.3735	0.40439	90	2019
600176	13.7747	4.39445	0	0	0	0	0.521473	1	0.784352	1	1	0	0.0628926	23.074	0	0.4969	24.2379	0.003437	30	2019
600177	14.2666	4.78749	0	0	0	0	0.652784	1	0.761655	1	0	0	0.0489903	23.2427	0	0.4784	25.1135	0.015685	18	2019
600178	13.017	4.69135	0	0	0	0	0.525137	1	0.997776	0	0	0	0.00266769	21.3856	0	0.5211	22.1009	0.000433	36	2019
600180	13.9108	4.79579	0	0	0	0	0.726235	1	0.96668	0	1	0	0.0182758	24.4185	0	0.7035	23.8418	0.04673	51	2019
600182	13.5541	4.69135	0	0	0	0	0.445981	1	2.19673	0	0	0	0.0593847	21.845	0	0.4684	21.8341	0	29	2019
600183	13.7102	4.43082	0	0	0	0	0.397897	1	1.6573	1	0	0	0.100637	23.3066	0	0.4723	23.4664	0.271095	39	2019
600184	12.6115	4.75359	0	0	0	0	0.382376	1	1.82174	0	0	0	0.0161664	21.5699	1	0.5479	22.0666	0	35	2019
600185	13.7102	4.77912	0	0	0	0	0.759245	1	3.13989	1	0	0	0.0161175	22.1566	0	0.5109	24.2095	0	70	2019
600186	13.5924	4.51086	0	0	2	0	0.965825	1	0.764941	0	0	0	0.0130349	21.2554	0	0.1522	21.49	0	14	2019
600187	13.5924	4.68213	0	0	0	1	0.278393	1	2.48635	0	0	0	0.00469187	20.1031	0	0.2573	22.2885	0	46	2019
600188	15.7026	4.7362	0	0	0	0	0.598097	1	0.866915	0	1	0	0.0534577	26.0248	0	0.8633	26.0599	0.000611	6	2019
600190	13.4298	4.61512	0	0	1	0	0.62873	1	0.224558	0	0	0	0.00991267	22.6738	0	0.4947	23.577	0.075626	55	2019
600191	12.8992	4.78749	0	0	0	0	0.0667572	1	12.5422	0	0	0	0.0118	18.5257	0	0.5432	21.4275	0	13	2019
600192	13.9108	4.74493	0	0	0	0	0.547056	1	1.53697	0	0	0	0.00408773	21.3743	0	0.4126	22.2488	0.003219	38	2019
600195	13.5541	4.69135	0	0	0	0	0.18474	1	2.36421	1	1	0	0.0510872	22.1386	0	0.5356	22.4621	0	27	2019
600196	14.8271	4.51086	0	0	0	0	0.484966	1	1.17034	1	0	1	0.0491794	24.0762	0	0.5959	25.0556	0.115124	27	2019
600197	13.2177	4.77068	0	0	0	0	0.330637	1	4.03631	0	1	0	0.10384	21.5569	0	0.5246	22.2071	0	15	2019
600198	14.3808	4.77912	1	1	0	0	0.752975	0	0.676746	1	0	0	-0.172376	21.0814	1	0.3532	22.4759	0	39	2019
600199	13.4588	4.77912	0	0	0	0	0.222588	1	3.82852	0	0	0	-0.0559172	20.6335	0	0.3772	22.0163	0.001008	15	2019
600200	14.221	4.29046	0	0	0	0	0.397101	1	1.435	0	0	0	0.0157559	21.4699	0	0.2032	22.0893	0.175234	90	2019
600201	13.9108	4.47734	0	0	0	0	0.128321	1	4.91519	0	0	0	0.0406194	20.8426	0	0.1917	22.4435	2.44512	27	2019
600202	13.2177	4.11087	0	0	0	0	0.667448	1	1.1528	0	0	0	0.0251169	20.6229	0	0.3681	21.423	0	38	2019
600203	13.5591	4.61512	0	0	0	0	0.618583	1	1.26691	0	0	0	0.00667378	23.1549	1	0.3508	22.7372	0	51	2019
600206	13.5008	4.67283	0	0	0	0	0.141738	1	6.38597	1	1	0	0.0294999	23.0701	0	0.405	22.0596	0.064339	32	2019
600207	12.8049	4.78749	0	0	0	0	0.239468	1	3.18111	0	0	0	0.0122706	21.4246	1	0.6731	21.4795	0.008183	45	2019
600208	14.9141	4.78749	0	0	0	0	0.755863	1	1.70606	1	0	0	0.0146608	23.4186	0	0.5465	25.6933	0.223273	70	2019
600210	14.4307	4.78749	0	0	0	0	0.520735	1	1.1294	1	0	0	0.0482205	22.9437	0	0.2778	23.1011	0.043514	29	2019
600211	13.039	4.27667	0	0	0	0	0.115798	1	4.32806	0	0	0	0.114689	20.9512	0	0.5371	21.7411	0	27	2019
600213	12.6115	4.77912	0	0	0	0	0.9471	1	1.26358	0	0	0	0.00287254	21.7195	0	0.5602	22.3222	0	36	2019
600216	14.3751	4.74493	0	0	0	0	0.203637	1	2.4574	1	0	0	0.0281744	22.6754	0	0.395	23.0614	0.563086	27	2019
600217	13.6048	4.69135	3	0	1	0	0.681341	1	1.44121	0	0	0	0.0708937	21.9085	0	0.4053	22.4684	0.520953	42	2019
600218	13.1806	4.74493	0	0	0	0	0.496255	1	1.51512	0	0	0	0.0221774	22.1206	0	0.3607	22.1468	0.019471	34	2019
600219	15.0094	4.61512	0	0	0	0	0.24125	1	2.07692	0	0	0	0.0317075	23.7917	0	0.5218	24.7262	0.004508	32	2019
600220	13.8832	4.77068	1	0	3	0	0.51282	1	1.02768	0	0	0	0.0195323	21.5773	0	0.2488	22.3354	8.30918	17	2019
600221	16.1621	4.79579	0	0	2	2	0.683989	1	0.417745	0	0	1	0.0038432	25.0053	0	0.3386	26.0041	0	56	2019
600222	13.9108	4.46591	0	0	0	0	0.521139	1	1.93488	0	0	0	0.0164139	20.9947	0	0.3231	21.731	0	27	2019
600223	13.9978	4.61512	0	0	1	0	0.916178	1	1.1456	0	0	0	0.00703531	23.0544	0	0.591	24.749	0	70	2019
600227	13.3047	4.78749	4	0	3	3	0.324696	1	1.1645	0	0	0	-0.363831	21.4295	0	0.3766	22.272	0	27	2019
600229	13.653	4.77068	0	0	0	0	0.314901	1	2.21125	0	0	0	0.0916233	21.5625	1	0.5983	22.128	0	85	2019
600230	13.1224	4.7362	0	0	0	1	0.211633	1	3.61991	0	1	0	0.00521221	21.4679	0	0.4751	22.323	0	26	2019
600231	14.152	4.78749	1	0	0	1	0.51249	1	0.867429	0	0	0	0.0269063	23.7734	0	0.635	23.4893	0	31	2019
600232	13.8925	4.77912	1	0	0	2	0.372173	1	2.07116	1	0	0	0.0204713	20.9386	0	0.5041	21.3435	0	17	2019
600233	14.8088	4.78749	0	0	0	0	0.403414	1	1.52911	0	0	0	0.0758444	24.1621	0	0.681	23.8216	4.71828	60	2019
600235	13.3047	4.59512	0	0	0	0	0.402687	1	1.09978	1	0	0	0.00589018	21.0589	0	0.3585	21.4992	0	22	2019
600236	14.7157	4.69135	1	1	0	0	0.610385	1	0.364556	0	1	0	0.0545708	22.9253	1	0.798	24.5065	0	44	2019
600237	13.9978	4.77068	1	1	0	0	0.353939	1	1.63437	0	0	0	-0.0924386	20.5273	0	0.192	21.2861	0.110708	39	2019
600239	14.0225	4.75359	0	0	1	0	0.937489	1	0.986943	0	1	0	-0.0391766	22.5556	0	0.3919	25.2106	0	70	2019
600246	14.221	4.78749	0	0	0	0	0.348521	1	3.59706	1	0	1	0.0490259	20.8211	0	0.7105	23.256	0.006475	70	2019
600248	13.5278	4.7185	0	0	0	0	0.648097	1	1.33445	0	0	0	0.0351564	22.8112	1	0.627	22.8528	0	1	2019
600249	13.1224	4.67283	1	0	1	0	0.234357	1	3.3673	0	0	0	-0.0304032	20.8944	1	0.4011	21.7141	0.020885	26	2019
600250	13.9108	4.78749	0	0	0	1	0.502051	1	0.735002	0	0	0	0.0446794	20.6237	0	0.4412	21.6097	0	51	2019
600251	13.4588	4.74493	0	0	0	0	0.499089	1	1.26119	0	0	0	0.0355897	21.904	0	0.4864	22.3328	0	13	2019
600252	12.6115	4.44265	0	0	0	0	0.183487	1	2.86562	0	0	0	0.0950958	22.062	0	0.2906	22.7819	0.016152	27	2019
600256	14.691	4.74493	2	1	0	0	0.658081	1	0.471096	0	0	0	0.0299074	23.3653	0	0.4376	24.6073	0.001938	7	2019
600257	13.3047	4.79579	2	0	1	0	0.302799	1	2.35268	0	0	0	-0.0919938	20.8299	0	0.2666	21.2568	0	4	2019
600258	14.9141	4.69135	0	0	0	0	0.456644	1	0.657095	1	0	1	0.0537305	22.8409	1	0.5694	23.5629	0.1226	61	2019
600259	13.7102	4.46591	1	1	0	0	0.531576	1	1.70255	0	0	0	0.00953548	22.2294	1	0.5024	22.0913	0	9	2019
600261	13.3847	4.69135	0	0	0	0	0.406954	1	2.11971	1	0	0	0.0788038	22.394	0	0.435	22.5701	0.452688	38	2019
600262	12.7657	4.69135	0	0	0	0	0.514949	1	2.00604	0	0	0	0.0257546	21.0722	0	0.5891	21.6124	0	35	2019
600266	13.8643	4.65396	0	0	0	0	0.771662	1	2.50147	1	0	0	0.0181397	23.5225	0	0.4601	25.5315	0	70	2019
600267	14.3343	4.78749	0	0	2	0	0.642099	1	0.773901	1	0	0	0.0150597	23.1277	0	0.4393	23.7897	0	27	2019
600268	13.7102	4.45435	0	0	0	0	0.648236	1	1.16568	0	1	0	0.0244016	22.3221	1	0.5549	22.898	0.001467	38	2019
600269	13.7102	4.69135	0	0	0	0	0.512523	1	0.851939	0	0	0	0.0307118	22.3406	0	0.544	24.2787	0	54	2019
600271	15.051	4.75359	0	0	1	0	0.377165	1	2.76493	1	0	0	0.104401	24.2468	0	0.4603	23.8643	0.023764	39	2019
600272	13.5278	4.46591	0	0	0	0	0.500156	1	1.83551	1	0	0	0.0208293	20.5845	0	0.3021	20.7631	0	52	2019
600273	14.1007	4.68213	0	0	1	2	0.214384	1	1.51812	1	0	0	0.138415	22.4039	0	0.472	22.9083	0.27668	26	2019
600276	13.7102	4.38203	0	0	0	0	0.0950393	1	9.02329	0	0	0	0.193292	23.8712	0	0.5115	24.0395	0.387	27	2019
600277	14.3578	4.59512	0	0	3	0	0.467255	1	0.997291	0	0	0	0.0319505	23.2383	0	0.5391	24.2638	0.084985	26	2019
600278	13.4588	4.61512	0	0	0	0	0.490908	1	1.49241	1	1	0	0.0214116	23.5964	0	0.6908	22.8922	0	51	2019
600279	13.3253	4.65396	0	0	0	0	0.460685	1	1.12121	0	0	0	0.0187384	22.2871	0	0.4196	23.2372	0	55	2019
600281	13.3047	4.77912	0	0	0	0	0.490057	0	1.03212	0	0	0	0.0507458	20.1114	0	0.4501	20.6732	0	25	2019
600282	14.4574	4.44265	0	0	0	0	0.497232	1	0.935478	0	0	0	0.0771393	24.5939	1	0.4637	24.4988	0.107636	31	2019
600283	13.4588	4.78749	0	0	0	0	0.545152	1	0.695288	1	0	0	0.0159874	20.8844	1	0.6543	22.3664	0	46	2019
600284	13.3047	4.47734	0	0	0	0	0.563096	1	1.64391	1	1	0	0.0284689	22.551	0	0.3209	23.3964	0	1	2019
600285	13.5008	4.77912	0	0	0	0	0.330339	1	1.7305	0	0	0	0.0884091	21.492	0	0.2763	21.922	0.91705	27	2019
600287	13.7321	4.69135	0	0	0	0	0.519937	1	1.57595	0	0	0	0.0593989	22.254	0	0.5123	22.367	0	51	2019
600288	13.3847	4.77912	0	0	0	1	0.37825	1	1.92756	1	0	0	0.0363266	21.9189	0	0.3546	21.9093	0	39	2019
600292	13.653	4.66344	0	0	0	0	0.40525	1	1.14871	0	0	0	0.0136566	22.1263	0	0.5288	22.9383	0	77	2019
600295	14.1376	4.65396	0	0	1	0	0.64913	1	0.704072	0	0	0	0.0312671	23.8496	0	0.5632	24.6017	0.126255	31	2019
600297	15.8696	4.77912	4	0	0	1	0.684932	1	1.07628	0	0	1	0.0233335	25.8617	0	0.6298	25.6797	0.060845	52	2019
600298	13.8155	4.49981	0	0	0	0	0.465269	1	1.29373	0	0	0	0.0948738	22.7583	0	0.5581	23.0165	0.012135	14	2019
600299	14.2792	4.39445	0	0	0	0	0.185198	1	3.63289	1	0	1	0.0595155	23.1334	1	0.9164	23.7738	0	27	2019
600300	14.5087	4.78749	0	0	1	1	0.686468	1	0.851834	0	0	0	0.00533691	22.3405	0	0.4417	22.8471	0.048272	15	2019
600302	13.2446	4.7362	0	0	0	0	0.212409	1	4.01868	0	0	0	-0.116435	20.1102	0	0.4957	21.0972	0.015838	35	2019
600303	13.9108	4.78749	0	0	0	1	0.478091	1	1.19384	0	1	0	0.00872568	21.6181	0	0.2847	22.4978	0	36	2019
600305	13.5924	4.69135	0	0	0	0	0.212473	1	2.11798	0	0	0	0.110761	21.3288	0	0.4838	21.8158	0	14	2019
600307	14.0779	4.78749	0	0	0	0	0.700337	1	0.452823	0	0	0	0.0314136	24.5678	0	0.5554	24.4018	0	31	2019
600308	13.5924	4.74493	0	0	0	0	0.387366	1	1.00277	0	1	0	0.0477163	23.3288	0	0.407	23.3408	0.029595	22	2019
600309	15.0393	4.48864	0	0	1	0	0.546471	1	0.524192	0	0	1	0.109361	24.9435	0	0.5212	25.2966	0	26	2019
600310	12.7657	4.65396	0	0	2	0	0.839426	0	0.633317	0	0	0	0.0119292	23.999	0	0.5302	23.4956	0	44	2019
600312	13.981	4.72739	0	0	0	0	0.588331	1	1.32001	0	0	0	0.0101233	23.1356	0	0.4511	23.8455	0	38	2019
600313	13.3847	4.38203	0	0	0	0	0.314979	0	2.27052	1	1	0	0.0146688	22.3595	1	0.4209	21.8509	0.081903	1	2019
600315	14.7633	3.91202	0	0	0	0	0.436129	1	2.05148	1	0	1	0.0499746	22.751	0	0.5468	23.1345	0.061836	26	2019
600316	13.1993	4.51086	1	1	0	0	0.409539	1	1.87422	0	1	0	0.0099105	22.2093	0	0.49	22.8558	0	37	2019
600317	14.2602	4.46591	2	0	0	1	0.152411	1	2.81588	0	1	0	0.0688743	22.2853	0	0.8244	23.4459	0	55	2019
600320	15.3631	4.52179	0	0	0	0	0.750425	1	0.803373	1	0	1	0.00668077	23.9258	0	0.4623	25.0329	0.010146	35	2019
600321	13.3047	4.62497	1	0	1	2	0.228713	1	1.33616	0	0	0	0.0061961	21.0679	0	0.4875	21.9875	0	20	2019
600322	13.9978	4.78749	0	0	0	0	0.787171	1	1.53252	1	0	0	0.00723586	22.9813	0	0.2959	23.965	0.001487	70	2019
600323	14.4307	4.65396	0	0	0	0	0.661564	1	0.487687	1	0	0	0.0428855	22.5413	0	0.3935	23.7712	0.012262	77	2019
600325	15.1636	4.68213	0	0	0	0	0.815067	1	1.67527	1	0	0	0.0141654	24.2243	1	0.3161	26.1791	0.140695	70	2019
600326	12.8992	4.62497	1	0	1	0	0.516185	1	1.62283	0	0	0	0.0726361	22.4498	0	0.2942	23.1624	0	30	2019
600327	13.5411	4.61512	0	0	0	0	0.407047	1	1.2243	0	0	0	0.0384324	22.9599	0	0.5046	22.5178	0.168814	52	2019
600328	13.4588	4.77912	0	0	1	0	0.578022	1	0.434162	0	0	0	0.0765794	23.0304	0	0.3546	23.3721	0	26	2019
600329	14.4765	4.69135	0	0	0	0	0.295795	1	2.38028	1	1	0	0.0810079	22.6683	0	0.4933	22.7829	0	27	2019
600330	14.4307	4.67283	0	0	0	0	0.383599	1	1.31783	1	0	0	0.0249564	21.7457	0	0.2312	22.6281	5.84612	39	2019
600331	13.9978	4.5326	0	0	1	0	0.506401	0	0.384656	0	0	0	0.0180786	21.6575	0	0.4142	22.2603	0.00753	32	2019
600332	14.759	4.52179	0	0	2	0	0.543192	1	1.56525	1	0	0	0.0604863	24.8969	1	0.6397	24.7644	0.000769	27	2019
600333	13.7102	4.77912	0	0	2	0	0.616734	1	0.300832	0	0	0	0.00176789	21.2733	1	0.5994	22.4404	0.000374	45	2019
600335	14.8451	4.77912	0	0	0	0	0.729133	1	1.20208	1	0	0	0.0143741	24.6776	0	0.6807	24.358	0.006351	51	2019
600336	13.7953	4.75359	0	0	0	0	0.671394	1	1.07228	0	0	0	0.0299563	22.5848	1	0.4836	22.6249	0.390399	38	2019
600337	13.4588	4.77912	0	0	1	0	0.428342	1	1.60921	0	0	0	0.0564229	22.4439	0	0.4186	22.8166	0.281454	52	2019
600339	15.9719	4.77912	0	0	0	0	0.744335	1	1.26455	0	0	0	0.00868981	24.8985	1	0.7405	25.2571	0	11	2019
600340	15.0334	4.75359	0	0	1	0	0.839047	1	1.57857	0	0	0	0.0320764	25.3792	0	0.5072	26.8497	0.421213	70	2019
600343	13.1224	4.75359	0	0	0	0	0.435097	1	1.75967	0	0	0	-0.0170027	21.6984	0	0.4089	22.2443	0	35	2019
600345	13.1022	4.78749	1	1	0	0	0.0655889	1	2.73634	0	0	0	0.0538485	18.9875	0	0.4514	21.4626	0	39	2019
600346	15.0215	4.67283	0	0	0	0	0.789315	1	0.647817	0	0	0	0.0579913	25.3362	0	0.6343	25.8845	12.5276	28	2019
600348	14.5856	4.74493	0	0	0	0	0.507532	1	0.718066	0	0	0	0.0364962	24.2094	0	0.6074	24.6164	3.7e-05	6	2019
600350	13.4282	4.7362	0	0	0	0	0.572081	1	0.779165	0	1	0	0.0381499	22.7308	0	0.8693	25.1098	0	54	2019
600351	13.3847	4.74493	2	0	1	1	0.368274	1	1.40334	0	0	0	0.00250394	21.8358	1	0.3106	22.1848	0.399598	27	2019
600352	14.5087	4.74493	0	0	0	0	0.480077	1	3.21115	1	0	0	0.102867	23.785	0	0.2593	24.6665	11.1654	26	2019
600353	12.8992	4.78749	1	1	0	0	0.318728	1	2.51499	0	0	0	0.0379628	20.9061	0	0.4647	21.3643	0.007651	39	2019
600356	12.8992	4.51086	0	0	0	0	0.251194	1	2.39787	0	0	0	0.0300995	21.2863	0	0.3743	21.8002	0	22	2019
600359	13.4588	4.79579	0	0	0	1	0.755216	1	0.700758	0	0	0	0.00473594	20.1269	0	0.4149	21.2856	0	1	2019
600360	13.3847	4.78749	0	0	1	0	0.459604	1	1.86086	0	0	0	0.0106372	21.228	0	0.2567	22.4727	0.404211	39	2019
600361	14.5574	4.77912	0	0	0	0	0.711129	1	0.8804	1	0	0	0.00884619	23.2076	0	0.5444	22.9785	0	52	2019
600362	15.5203	4.51086	0	0	0	0	0.562442	1	1.22903	0	0	1	0.0161465	26.2054	0	0.7773	25.6279	0	32	2019
600363	13.3375	4.78749	0	0	0	0	0.488557	1	1.23878	0	0	0	0.038518	22.1945	0	0.3004	22.4728	0.003382	39	2019
600365	13.5278	4.78749	0	0	1	0	0.357658	1	2.36375	0	0	0	-0.00997227	20.699	0	0.2139	20.857	0	15	2019
600366	13.5924	4.67283	0	0	0	1	0.233246	1	2.56133	1	0	0	0.00796967	21.3889	0	0.3949	22.4507	0.577242	39	2019
600367	13.3847	4.77912	0	0	0	0	0.310211	1	1.99213	0	0	0	0.0406843	21.1442	0	0.3663	21.4423	0.365717	26	2019
600368	13.3847	4.51086	0	0	1	0	0.611085	1	2.00828	0	0	0	0.079003	21.4875	0	0.5035	23.1159	0.001295	54	2019
600370	13.3047	4.21951	0	0	0	0	0.117292	1	7.28984	0	0	0	0.0464226	20.7639	0	0.5573	21.3058	0	17	2019
600371	13.2177	4.77912	0	0	0	0	0.315948	1	2.2796	0	1	0	0.0823735	19.4337	0	0.511	20.4971	0	1	2019
600372	13.2879	4.47734	0	0	0	0	0.637733	1	1.49525	1	1	0	0.025493	22.8458	0	0.693	23.8455	0.002831	37	2019
600373	14.6264	4.78749	0	0	0	0	0.375909	1	2.28849	0	1	0	0.075889	23.1444	0	0.6343	23.8507	0.010801	85	2019
600375	14.6528	4.70048	0	0	0	0	0.765494	1	0.761427	0	0	0	0.00308228	22.5769	0	0.195	23.2434	0	36	2019
600376	15.2741	4.78749	0	0	0	0	0.809164	1	1.78012	1	0	0	0.0185787	24.5871	1	0.562	26.4382	0.00056	70	2019
600377	14.691	4.75359	0	0	0	0	0.412444	1	0.459303	0	0	1	0.077312	23.0336	0	0.688	24.7419	0	54	2019
600378	14.7825	4.66344	0	0	2	0	0.304703	1	2.85457	0	0	0	0.0613939	22.271	0	0.8415	22.8917	0	26	2019
600379	12.8992	4.61512	0	0	0	1	0.343398	1	2.52537	0	0	1	0.0530968	20.6549	0	0.4809	20.5392	0	38	2019
600380	13.8925	4.61512	0	0	0	0	0.316602	1	2.24948	1	0	0	0.0727277	23.2065	0	0.5471	23.9595	0.206007	27	2019
600381	13.3047	4.79579	0	0	0	0	0.00835912	1	80.6637	0	0	0	0.00241109	19.2697	0	0.6267	21.6024	0	14	2019
600382	13.4588	4.68213	1	0	1	1	0.148965	1	4.648	1	0	0	0.0771408	20.8939	0	0.4548	22.7759	0	51	2019
600383	15.2753	4.72739	0	0	0	0	0.753986	1	1.43802	1	0	1	0.0461896	24.873	0	0.4404	26.5368	0.203596	70	2019
600386	13.9108	4.60517	0	0	0	0	0.622795	1	1.42014	1	0	0	0.0208967	22.3774	0	0.5592	22.3247	0	52	2019
600387	13.9108	4.80402	1	0	0	2	0.296912	1	2.61362	1	1	0	0.0961091	23.2048	0	0.3574	22.2376	0.626852	51	2019
600388	15.0539	4.77912	2	1	0	0	0.732149	1	1.19944	0	0	0	0.0398852	23.1152	0	0.294	23.7952	0.780306	35	2019
600389	13.9288	4.70048	0	0	0	0	0.516763	1	1.1542	0	1	0	0.0694517	22.288	0	0.6045	22.1833	0.024351	26	2019
600391	13.039	4.68213	0	0	0	0	0.644005	1	1.10286	0	1	0	0.0070599	21.9422	0	0.3716	22.4118	0.004847	37	2019
600392	14.6484	4.74493	0	0	0	0	0.420187	1	1.90708	0	1	0	0.0118433	22.6634	0	0.2761	22.9692	0	32	2019
600395	13.8155	4.62497	1	1	0	0	0.465083	1	1.25172	0	0	0	0.0760989	22.5885	0	0.7065	23.3859	0.000127	6	2019
600396	13.9553	4.52179	0	0	0	0	0.877762	1	0.209496	0	1	0	-0.00770162	22.7249	1	0.586	23.6836	0.003969	44	2019
600397	13.7102	4.74493	0	0	0	0	0.887533	1	0.43038	0	0	0	0.00177332	22.4378	0	0.4154	22.6122	0	6	2019
600398	14.7318	4.77912	0	0	1	0	0.520631	1	1.73911	0	0	0	0.109545	23.8129	0	0.6927	24.0877	0.237711	18	2019
600400	13.5411	4.77912	0	0	1	0	0.246639	1	2.00485	0	0	0	0.0313469	21.6554	0	0.6564	22.4267	0.255395	18	2019
600403	13.9978	4.79579	0	0	0	0	0.60957	1	0.918105	0	0	0	0.00051949	22.4987	0	0.8816	23.6399	0	6	2019
600405	13.5924	4.77912	1	0	0	1	0.586613	1	1.06079	1	1	0	0.00405101	20.9422	0	0.1649	21.6737	11.8788	39	2019
600406	14.3404	4.78749	0	0	0	0	0.431387	1	1.75189	0	1	0	0.0811546	24.2022	1	0.6097	24.7737	0.000262	65	2019
600409	14.0779	4.75359	0	0	0	0	0.514534	1	0.742489	0	0	0	0.0298336	23.7444	1	0.4725	23.9343	0	26	2019
600410	14.8198	4.7185	0	0	2	0	0.44774	1	1.34495	1	0	0	0.0182185	22.2439	0	0.1581	23.026	8.72236	65	2019
600415	14.3751	4.78749	0	0	0	1	0.582281	1	1.19279	1	0	1	0.039869	22.1202	0	0.6343	24.1676	0.006534	72	2019
600418	14.3283	4.36945	1	0	0	1	0.687504	1	0.857025	0	0	0	0.00391699	24.5811	1	0.3681	24.5041	0	36	2019
600419	13.3847	4.74493	0	0	1	0	0.418152	1	0.658924	0	0	0	0.0701446	21.2098	1	0.501	21.4287	0	14	2019
600420	14.1303	4.52179	3	0	1	0	0.478232	1	1.49055	1	0	0	0.0526388	23.2246	1	0.5502	23.5933	0	27	2019
600422	13.9108	4.49981	1	1	0	0	0.417056	1	1.72872	0	1	0	0.0629132	22.8176	0	0.409	22.7295	0.283029	27	2019
600425	13.7642	4.47734	1	1	0	0	0.426646	1	0.755995	0	0	0	0.0166815	21.8673	0	0.3174	22.8013	0	30	2019
600426	13.5924	4.45435	0	0	0	0	0.217518	1	1.43426	0	0	0	0.134876	23.3758	0	0.3953	23.624	0.129867	26	2019
600428	14.4986	4.78749	0	0	0	0	0.565772	1	0.537138	1	1	0	0.0046227	22.8354	1	0.6334	23.8256	0.00545	55	2019
600429	14.3343	4.74493	0	0	0	0	0.549304	1	1.23107	1	0	0	0.0118797	22.8214	1	0.721	23.3176	0	14	2019
600433	13.2357	4.2485	0	0	0	0	0.323578	1	1.15152	1	0	0	0.0423274	21.6768	1	0.3489	22.0947	0.015732	22	2019
600435	13.3047	4.7362	0	0	0	0	0.424783	1	1.68345	1	1	0	0.0236824	21.5532	0	0.4441	22.3171	0	39	2019
600436	13.5924	4.74493	0	0	0	0	0.208953	1	4.20854	0	0	0	0.157413	22.4676	0	0.6427	22.8992	0	27	2019
600438	14.8802	4.69135	0	0	0	0	0.613673	1	0.770219	0	0	0	0.0572892	24.3491	0	0.5858	24.5696	0.156203	13	2019
600439	13.3047	4.78749	0	0	0	0	0.429344	1	2.67438	0	0	0	0.0420851	21.3217	0	0.3764	22.3379	0	19	2019
600444	13.017	4.44265	0	0	0	0	0.36276	1	2.44412	0	0	0	0.0526877	20.3351	1	0.4909	20.6417	0.017074	34	2019
600446	13.5924	4.77912	1	0	3	0	0.534697	1	1.90609	1	0	0	0.0547766	22.3074	0	0.3133	22.2295	19.6909	65	2019
600448	13.1224	4.77912	0	0	0	0	0.568771	1	1.07051	0	0	0	0.00330393	21.8491	1	0.237	21.9595	0.059636	17	2019
600449	13.653	4.38203	0	0	0	0	0.216294	1	1.81757	0	1	0	0.112029	22.2899	0	0.5056	22.744	0.000167	30	2019
600452	13.3535	4.67283	0	0	0	0	0.616795	1	0.194501	0	1	0	0.0819716	21.6872	0	0.5545	22.3001	0	44	2019
600455	12.4292	4.62497	0	0	0	0	0.713745	1	0.53969	0	1	0	0.034783	19.0301	0	0.2688	20.4549	0	90	2019
600456	13.017	4.36945	0	0	0	0	0.497762	1	2.41576	0	0	0	0.0346379	22.1554	0	0.5772	22.8153	0	32	2019
600458	14.2855	4.51086	0	0	0	2	0.697517	1	1.27906	0	0	1	0.00140818	23.1432	1	0.4682	23.433	0.000463	29	2019
600459	13.1224	4.7185	0	0	0	0	0.546156	1	2.39533	0	1	0	0.0344949	23.7846	0	0.4073	22.7429	0	32	2019
600460	13.8155	4.72739	0	0	0	0	0.52451	1	1.1259	1	0	0	-0.0120395	21.8581	0	0.4313	22.9108	0.798966	39	2019
600461	14.8125	4.74493	0	0	0	0	0.562833	1	0.789036	0	0	0	0.0491015	22.4061	1	0.4498	23.1939	0	46	2019
600463	13.0605	4.67283	0	0	0	0	0.536605	1	1.09069	1	0	0	-0.0104087	20.814	1	0.6592	21.7575	0	1	2019
600466	15.4249	4.67283	0	0	0	0	0.806228	1	1.46989	0	1	0	0.0205995	24.3918	0	0.623	26.031	0.325795	70	2019
600467	13.7102	4.7362	0	0	0	0	0.490885	1	0.729749	0	0	0	0.0104538	20.9271	0	0.4258	22.5766	0	4	2019
600468	13.7102	4.77912	0	0	0	0	0.43499	1	1.55558	1	0	0	0.019921	21.1739	1	0.5548	21.9157	0.030822	38	2019
600469	13.7102	4.38203	0	0	1	0	0.710085	1	0.822606	0	0	0	0.0285144	22.5006	0	0.5044	22.7018	0	29	2019
600475	14.604	4.74493	0	0	0	0	0.507847	1	1.09962	0	0	0	0.0372128	22.6699	1	0.7488	23.3264	0.000983	34	2019
600476	13.2177	4.77068	0	0	0	0	0.592341	1	1.54482	0	1	0	-0.156415	19.5018	0	0.4359	19.8334	0	65	2019
600477	13.653	4.2485	0	0	0	0	0.582089	1	1.23208	1	0	0	0.0546701	22.6153	0	0.4595	22.8961	1.21255	50	2019
600478	13.9108	4.75359	0	0	3	0	0.529494	1	1.02952	0	0	0	-0.0638601	21.4555	0	0.2766	22.5813	0.410033	38	2019
600479	13.3047	4.60517	0	0	0	0	0.310216	1	2.68402	0	1	0	0.0923617	21.9832	1	0.3544	22.0615	0.120193	27	2019
600480	14.1156	4.75359	0	0	0	0	0.539243	1	1.25615	0	0	0	0.0109861	23.1896	1	0.4483	23.3784	0.180942	36	2019
600481	13.7102	4.61512	0	0	0	0	0.403929	1	1.85356	0	0	0	0.0556412	21.6504	0	0.4919	22.0728	0.082443	38	2019
600482	14.9141	4.77912	0	0	1	0	0.347135	1	2.467	0	0	0	0.0185781	24.1141	1	0.5723	24.7489	0.02897	37	2019
600483	14.221	4.72739	0	0	0	0	0.478873	1	2.2022	0	0	0	0.0472433	23.0204	1	0.731	24.0531	0	44	2019
600486	14.221	4.76217	0	0	0	0	0.475243	1	1.3752	0	0	0	0.121695	22.8868	0	0.465	22.9889	0	26	2019
600487	14.8802	4.78749	0	0	0	0	0.600834	1	1.30357	0	0	0	0.0324754	24.1815	0	0.3216	24.4429	0	38	2019
600488	13.3847	4.44265	0	0	0	0	0.320995	1	1.15322	1	0	0	0.0346912	21.7934	1	0.5614	22.3874	0	27	2019
600490	14.152	4.78749	0	0	3	0	0.360433	1	1.532	1	0	0	0.0280655	23.417	0	0.3056	23.0323	0.056833	32	2019
600491	14.691	4.75359	1	1	0	0	0.802801	1	0.903076	1	0	0	0.0173829	23.7879	0	0.4004	24.8083	8.16527	1	2019
600493	13.3847	4.68213	0	0	0	0	0.559957	1	1.36897	0	0	0	0.0153719	20.7466	0	0.2796	21.247	0	17	2019
600495	13.3847	4.44265	0	0	0	0	0.187771	1	3.5159	0	1	0	0.0152968	21.0864	0	0.3201	22.0913	0	37	2019
600496	14.0624	4.69135	0	0	1	1	0.616216	1	1.29165	0	0	0	0.0290578	23.0491	0	0.3915	23.3454	0.051785	50	2019
600497	14.152	4.38203	1	0	0	1	0.435262	1	0.299908	0	1	0	0.024251	23.5208	1	0.4996	24.1692	0.003021	9	2019
600498	13.7429	4.78749	0	0	0	0	0.617169	1	1.42417	0	0	0	0.033465	23.9285	1	0.4506	24.173	0.217971	39	2019
600499	13.5924	4.79579	1	1	0	0	0.591821	1	1.06213	1	0	0	0.0178085	22.5831	0	0.2813	23.279	0.31516	35	2019
600500	15.4851	4.78749	0	0	0	0	0.520111	1	1.61004	1	0	1	0.0303333	24.6907	0	0.5984	24.6873	0.004033	26	2019
600501	13.3847	4.78749	0	0	0	0	0.520508	1	1.29691	0	1	0	0.0106455	21.8219	1	0.4805	22.2793	0	36	2019
600502	15.0683	4.72739	0	0	0	0	0.841543	1	1.15027	0	0	0	0.00836624	24.579	1	0.4197	25.2279	0.025748	1	2019
600503	13.5278	4.7185	1	0	1	3	0.395712	1	1.27397	1	0	0	0.0188655	21.5758	0	0.1482	22.6055	0.028709	70	2019
600505	13.017	4.68213	0	0	0	0	0.604884	1	0.994001	0	1	0	0.0131092	20.6703	0	0.5536	21.9815	0.010336	44	2019
600506	12.6115	4.69135	0	0	0	0	0.0650434	1	18.2205	0	0	0	-0.0263513	16.9079	0	0.2828	19.4961	0	1	2019
600507	13.3047	4.06044	1	0	0	1	0.470328	1	1.4199	0	0	0	0.132426	23.4569	0	0.5081	23.2843	0.534413	31	2019
600508	13.1224	4.38203	0	0	0	0	0.403517	1	0.466727	1	0	1	0.0293402	22.7544	0	0.6428	23.536	0	6	2019
600509	13.9108	4.74493	0	0	0	0	0.668678	1	0.712065	0	1	0	-0.022116	22.3113	1	0.4367	23.7326	5.2e-05	44	2019
600510	14.1082	4.69135	0	0	0	0	0.690777	1	1.42634	0	0	0	0.0416934	22.7744	1	0.6964	24.1492	0.001007	70	2019
600511	14.1732	4.46591	3	0	1	0	0.49744	1	1.86809	1	0	1	0.077726	24.522	1	0.6003	23.9094	0	51	2019
600512	13.7102	4.67283	0	0	0	0	0.551514	1	1.48913	1	0	0	0.0660056	22.1976	0	0.1313	23.05	0.002133	1	2019
600513	13.3047	4.74493	0	0	0	0	0.426319	1	1.37223	0	0	0	0.0440565	20.9782	0	0.4049	21.3596	0	27	2019
600515	15.2741	4.79579	0	0	2	3	0.65614	1	1.0283	0	1	0	-0.0182174	23.1679	0	0.64	25.1242	0.079514	70	2019
600516	13.2177	4.68213	0	0	0	0	0.141194	1	6.55767	0	1	0	0.1057	22.6329	0	0.4293	23.6397	0.647452	30	2019
600517	13.4588	4.77912	0	0	0	0	0.591479	1	1.37527	1	0	0	0.00177237	22.3675	1	0.5406	22.8836	0.006248	38	2019
600519	13.7851	4.7185	0	0	0	0	0.224899	1	3.86984	0	1	0	0.240218	25.2103	0	0.7216	25.933	0	15	2019
600520	13.1224	4.77912	0	0	0	0	0.56077	1	0.894989	0	0	0	-0.0830078	19.3714	0	0.3723	20.6752	0	38	2019
600521	14.2855	4.78749	0	0	0	0	0.461408	1	1.56887	1	0	0	0.0565575	22.4075	0	0.4768	23.0962	27.0117	27	2019
600522	14.6484	4.78749	0	0	0	0	0.465351	1	2.13434	0	0	0	0.048969	24.3809	0	0.3042	24.417	0.019324	38	2019
600523	13.5924	4.29046	0	0	0	0	0.146537	1	4.73541	0	0	0	0.0461693	21.5154	1	0.5285	21.8759	0.00329	36	2019
600525	14.9787	4.77912	4	0	2	2	0.61815	1	1.03114	1	0	0	-0.0866115	22.5819	0	0.1895	23.1258	0.350289	39	2019
600526	14.4833	4.59512	0	0	0	0	0.709963	1	1.10561	1	0	0	0.0126685	21.9517	1	0.4427	22.6897	0.008641	35	2019
600527	13.017	4.70048	0	0	2	0	0.0484383	1	19.3241	0	0	0	0.0330809	20.8654	0	0.3161	21.6347	3.41964	28	2019
600528	14.9141	4.51086	0	0	0	0	0.514094	1	1.47091	1	0	1	0.0420868	23.7473	1	0.5656	24.3838	0.005402	35	2019
600529	13.3047	4.76217	0	0	0	0	0.25192	1	2.39725	0	0	0	0.0887162	21.8193	1	0.2899	22.3662	0.011617	30	2019
600531	13.4588	4.79579	0	0	0	0	0.681622	1	1.21592	0	0	0	0.0198256	23.6358	0	0.4001	23.1092	0	32	2019
600532	12.8992	4.74493	0	0	2	0	0.41384	0	2.3576	1	0	0	0.0114273	22.4589	0	0.3616	21.8803	7.85439	8	2019
600533	13.3047	4.75359	0	0	0	0	0.803969	1	1.67357	0	0	0	0.0146015	21.5589	0	0.4974	23.7483	0.000429	70	2019
600535	14.221	4.74493	0	0	0	0	0.505989	1	1.91077	1	0	0	0.0417771	23.6676	0	0.5242	23.9018	0	27	2019
600536	13.487	4.69135	0	0	0	0	0.590468	1	1.56715	1	0	0	0.0210179	22.4845	0	0.4774	22.6319	0.179148	65	2019
600537	13.8155	4.69135	0	0	0	0	0.483409	1	1.73209	1	1	0	-0.0470963	21.9928	0	0.327	22.5848	0	38	2019
600538	13.3047	4.69135	0	0	1	0	0.139243	1	4.42826	0	0	0	0.00769676	19.3416	0	0.3929	20.4356	4.95261	51	2019
600540	13.3847	4.78749	1	1	0	0	0.602567	1	0.999618	0	0	0	0.0123021	21.0455	1	0.4482	21.2047	0	1	2019
600543	12.7657	4.74493	0	0	0	1	0.126254	1	4.71881	0	0	0	0.0161466	18.9932	0	0.3765	21.0115	0	15	2019
600546	14.5935	4.77068	0	0	0	0	0.759465	0	0.636946	0	0	0	0.036536	24.3518	0	0.6293	24.4901	0.001892	51	2019
600547	14.9141	4.68213	0	0	0	0	0.556057	1	0.416581	0	0	0	0.0244411	24.8605	1	0.5875	24.7864	0	9	2019
600548	15.2013	4.36945	0	0	0	0	0.538701	1	1.1829	1	0	1	0.056462	22.5455	0	0.8238	24.5282	0	54	2019
600549	14.7116	4.67283	0	0	0	0	0.583507	1	0.995604	0	0	0	0.0238742	23.5795	0	0.4815	23.879	0.056036	32	2019
600550	13.6292	4.74493	0	0	0	0	0.883803	1	0.962326	0	0	0	0.00256112	21.9811	1	0.6566	22.6314	0	38	2019
600551	14.3461	4.7185	0	0	0	0	0.320405	1	2.46329	0	0	0	0.0329472	22.5906	0	0.6609	22.6435	0	85	2019
600552	13.4588	4.77912	0	0	0	0	0.606789	1	1.37436	0	0	0	0.0201369	22.2314	0	0.2893	22.6571	2.84418	39	2019
600556	13.5924	4.62497	0	0	1	0	0.506121	1	1.88493	0	0	0	0.132066	21.405	0	0.1901	21.3929	0	65	2019
600557	13.7247	4.61512	0	0	0	0	0.331116	1	1.50661	0	0	0	0.0845243	22.2419	0	0.3728	22.5333	3.20442	27	2019
600558	13.2177	4.68213	0	0	0	0	0.269154	1	1.97354	0	0	0	0.0284186	21.7485	0	0.3575	21.8279	0	33	2019
600559	13.7642	4.74493	0	0	0	0	0.474909	1	1.28202	0	0	0	0.0644586	22.1171	0	0.3749	22.5596	0	15	2019
600560	12.7657	4.77912	0	0	0	0	0.501764	1	1.69633	1	1	0	0.0170827	20.3079	0	0.4523	21.2073	0	35	2019
600561	14.0702	4.74493	1	1	0	0	0.754745	1	0.385105	0	0	0	-0.0358233	21.604	0	0.3128	22.5379	0.012438	54	2019
600562	13.7102	4.59512	0	0	1	0	0.385638	1	2.32036	0	0	0	0.0141429	20.872	1	0.4964	21.8022	0	39	2019
600563	13.2199	4.54329	0	0	0	0	0.171634	1	4.91385	0	0	1	0.144344	21.2423	0	0.5134	21.8963	0	39	2019
600565	14.4033	4.79579	0	0	0	0	0.79245	1	1.28708	0	0	0	0.0301312	23.7037	0	0.4468	25.007	0.295265	70	2019
600566	13.8155	4.29046	0	0	0	0	0.295478	1	2.66951	0	0	0	0.18731	22.6606	0	0.6917	22.8825	5.74834	27	2019
600567	15.1319	4.79579	1	0	1	0	0.649931	1	0.777822	0	0	0	0.0317816	23.8692	0	0.3486	24.4738	0.138113	22	2019
600569	14.221	4.74493	0	0	0	0	0.720086	1	0.817424	0	0	0	0.00622636	24.119	0	0.6108	24.3668	0.001066	31	2019
600570	14.2917	4.74493	1	1	0	0	0.414633	0	1.43031	1	0	0	0.169318	22.077	0	0.2458	22.8467	1.08432	65	2019
600571	13.8155	4.68213	0	0	1	1	0.329473	1	2.71392	1	0	0	0.0269452	20.9054	0	0.2865	21.1342	0.547395	65	2019
600572	14.581	4.77068	0	0	0	1	0.498728	1	1.11695	1	0	0	-0.0275364	22.6355	0	0.3997	23.0118	0.026369	27	2019
600573	13.4588	4.74493	0	0	0	0	0.0629598	1	10.9028	0	0	0	0.0159651	20.1493	0	0.527	20.9248	0.016718	15	2019
600575	14.221	4.72739	0	0	2	0	0.366139	1	0.928476	0	0	0	0.0545289	23.1649	1	0.6357	23.5622	0	55	2019
600576	14.152	4.77912	2	0	1	2	0.201034	1	4.35369	1	0	0	-0.724188	19.8613	0	0.4632	20.9153	0.882308	87	2019
600577	13.9553	4.48864	0	0	1	0	0.340776	1	2.20072	0	0	0	0.0854924	23.208	0	0.3027	22.5553	0.010228	38	2019
600578	13.4588	4.75359	0	0	0	0	0.620621	1	0.482074	1	1	0	0.0217269	23.6377	1	0.7261	25.0613	0	44	2019
600579	15.2265	4.74493	0	0	1	0	0.66384	1	1.22497	0	0	1	-0.00968583	23.0819	0	0.5454	23.5179	0	35	2019
600580	14.5716	4.77912	1	1	0	0	0.623445	1	1.19715	1	0	0	0.0511653	23.2423	1	0.5155	23.7041	0.048786	38	2019
600581	13.653	4.75359	0	0	0	0	0.787129	1	0.344619	0	0	0	0.0057008	23.7492	0	0.513	23.6934	0	31	2019
600582	14.4033	4.77068	0	0	0	0	0.411822	1	2.13417	1	1	0	0.035157	23.6877	1	0.6927	24.3267	0.018193	35	2019
600583	14.4033	4.39445	0	0	0	0	0.288283	1	1.94393	1	0	0	0.000899227	23.4118	0	0.5783	24.1845	0.003393	11	2019
600584	14.9141	4.78749	0	0	1	0	0.623656	1	0.541626	0	0	1	0.00287797	23.8814	1	0.437	24.2373	0.020226	39	2019
600585	15.3945	4.39445	0	0	0	0	0.203923	1	3.54141	0	0	1	0.19215	25.7797	0	0.6779	25.9094	0.011357	30	2019
600586	13.9978	4.74493	0	0	0	0	0.56224	1	0.701017	0	0	0	0.010913	22.3842	0	0.34	22.9692	0.206459	30	2019
600587	13.9978	4.68213	0	0	1	0	0.595719	1	0.919557	0	0	0	0.0740949	22.8942	0	0.3817	23.175	0.053103	35	2019
600588	14.5716	4.47734	0	0	0	0	0.527084	1	1.11588	1	0	1	0.0753381	22.8645	0	0.4506	23.5877	0.432411	65	2019
600590	13.8155	4.75359	0	0	2	0	0.670526	1	1.09309	0	0	0	0.0117781	22.3918	1	0.4015	23.2727	1.65469	38	2019
600592	13.4588	4.78749	0	0	0	0	0.28596	1	3.28299	0	0	0	0.0495497	20.6678	0	0.4445	21.739	0.005756	34	2019
600593	13.017	4.75359	0	0	1	0	0.60669	1	0.484861	0	0	0	0.017455	19.5798	0	0.3743	21.5048	0	78	2019
600594	13.7102	4.77912	1	0	0	1	0.337303	1	2.53853	0	0	0	0.0235701	21.9355	0	0.287	22.4492	24.6924	27	2019
600596	14.7116	4.78749	0	0	0	0	0.412912	1	1.37916	1	0	0	0.0404019	23.1173	0	0.2369	23.1115	1.91311	26	2019
600597	14.8451	4.69135	0	0	0	0	0.57947	1	0.875436	1	0	1	0.0386941	23.8396	0	0.5656	23.5933	0.01764	14	2019
600598	14.4935	4.47734	0	0	0	0	0.180427	1	2.26659	0	0	0	0.10625	21.8583	0	0.6554	22.7832	0.002553	1	2019
600600	15.7026	4.47734	0	0	0	0	0.466307	1	1.57272	0	0	1	0.0517018	24.0549	0	0.8068	24.3426	0.009192	15	2019
600602	14.2473	4.74493	1	1	0	0	0.29792	1	2.94796	1	0	0	0.0454936	22.3103	1	0.3599	22.536	0.000292	65	2019
600603	14.1939	4.26268	0	0	1	0	0.579447	1	1.50979	0	0	0	0.0506584	21.7774	0	0.5949	23.5006	0.413505	90	2019
600604	13.4298	4.65396	0	0	0	0	0.585484	1	2.4203	1	0	0	0.0147141	20.8098	1	0.4634	23.6254	0	70	2019
600606	15.3196	4.75359	0	0	0	0	0.885318	1	1.22107	1	0	0	0.0182858	26.7826	1	0.755	27.767	0	70	2019
600609	13.9108	4.78749	1	1	0	0	0.842112	1	0.962092	0	0	0	0.0398767	22.446	0	0.4104	22.519	0	36	2019
600611	14.221	4.47734	0	0	0	0	0.405006	1	2.00952	1	0	0	0.0617926	22.0589	0	0.2666	23.539	0.073386	54	2019
600612	14.4574	4.75359	0	0	0	0	0.514522	1	2.13052	1	0	0	0.106529	24.6278	0	0.47	23.5671	0.001831	41	2019
600613	13.9108	4.78749	0	0	0	0	0.251565	1	3.22049	1	0	0	0.0226562	21.3795	0	0.4856	21.9919	0	27	2019
600615	12.8992	4.77912	5	0	0	3	0.066164	1	21.9658	1	0	0	0.0455427	18.008	0	0.3939	20.3339	0	33	2019
600616	13.7494	4.77068	0	0	0	0	0.168065	1	4.79853	1	0	0	0.011525	20.6657	0	0.4097	21.5734	0	15	2019
600617	14.5574	4.77912	0	0	0	0	0.853434	1	0.451159	0	0	0	-0.00211629	23.1121	0	0.602	24.108	0	45	2019
600618	13.8225	4.68213	1	1	0	0	0.188254	1	2.93355	1	0	0	0.141145	22.5895	0	0.4791	22.4697	0.003373	26	2019
600619	14.5574	4.52179	0	0	0	0	0.606696	1	1.14003	1	0	1	0.0261027	23.2198	0	0.4299	23.3579	0.051261	34	2019
600620	13.1224	4.51086	0	0	0	2	0.171625	1	16.4812	1	0	0	0.0195087	17.7165	0	0.4718	21.8743	0	90	2019
600621	14.0306	4.47734	2	0	1	1	0.709529	1	1.56116	1	0	0	0.000680858	20.9709	1	0.5327	23.8449	0	67	2019
600622	13.8547	4.77912	0	0	0	0	0.666479	1	1.48984	1	0	0	0.0154386	22.2962	1	0.3477	24.0702	0.0236	70	2019
600623	15.5091	4.75359	0	0	0	0	0.572812	1	1.10716	1	0	0	0.0130668	24.3564	1	0.6982	24.6092	0	26	2019
600624	13.981	4.74493	0	0	0	1	0.417739	1	1.65557	1	0	0	0.0282256	21.0597	0	0.3355	21.4968	0	90	2019
600626	14.3214	4.78749	1	0	0	1	0.625781	1	1.084	1	0	0	-0.00667148	23.4109	0	0.3885	23.0893	0.0067	51	2019
600628	13.4588	4.67283	0	0	0	0	0.343226	1	1.18782	1	0	0	0.00566083	21.226	0	0.4202	22.6059	0.019628	52	2019
600629	14.5334	4.78749	0	0	0	0	0.679471	1	1.04732	1	0	0	0.0311579	22.6933	1	0.7253	23.0479	0.084034	74	2019
600630	13.9978	4.77912	0	0	0	0	0.377557	1	2.22657	1	0	0	0.00688111	22.1329	0	0.319	21.808	0	17	2019
600633	14.2342	4.77912	0	0	0	0	0.190751	1	1.52058	1	0	0	0.061663	21.7626	1	0.5641	23.1386	0.016868	64	2019
600635	14.221	4.51086	0	0	0	0	0.590134	1	0.668235	1	0	0	0.0280753	22.4457	0	0.4005	23.8397	0.013253	45	2019
600636	13.3047	4.76217	1	1	0	0	0.117427	1	4.35256	1	0	0	0.0356873	20.945	1	0.3972	21.985	0.270882	26	2019
600637	15.6352	4.78749	0	0	0	0	0.227766	1	2.73238	1	0	0	0.0498806	23.2365	1	0.5378	24.5231	0.063529	63	2019
600638	13.9108	4.78749	0	0	0	0	0.717755	1	1.65048	1	0	0	-0.0358528	20.998	0	0.4833	23.4397	0.001427	70	2019
600639	14.0387	4.68213	0	0	0	0	0.587316	1	1.11882	1	0	0	0.0439194	21.9329	1	0.578	23.9262	0.00069	70	2019
600640	14.2076	4.78749	0	0	0	0	0.260521	1	3.33709	1	0	1	0.0230995	22.1532	1	0.6939	22.6435	0	64	2019
600641	13.5924	4.74493	0	0	1	0	0.13864	1	6.79799	1	0	0	0.0787727	21.3486	0	0.4869	22.7092	0	70	2019
600642	13.9553	4.75359	0	0	0	0	0.44271	1	0.982424	1	0	0	0.0415927	24.3828	0	0.5728	24.942	0.008597	45	2019
600644	13.6647	4.38203	0	0	0	0	0.548993	1	0.494082	0	0	0	0.0260036	21.5222	0	0.4876	22.0536	0.000509	44	2019
600645	14.221	4.77912	1	0	3	0	0.292074	1	1.41175	1	1	0	0.011037	21.0502	0	0.3176	22.3102	0.147219	73	2019
600647	12.6115	4.68213	0	0	0	0	0.360822	1	2.54745	1	0	0	0.0378075	16.5839	0	0.4629	20.0159	0	51	2019
600648	14.3751	4.77912	0	0	0	0	0.687791	1	1.01211	1	0	0	0.0264603	22.9211	0	0.5708	24.2731	0	51	2019
600649	14.451	4.60517	0	0	0	0	0.485428	1	3.12591	1	0	1	0.016015	22.0162	1	0.6041	24.4078	0	70	2019
600650	14.352	4.14313	0	0	0	0	0.199617	1	2.52861	1	0	1	0.0637774	21.6561	0	0.3965	22.3111	0	54	2019
600653	14.9141	4.78749	1	0	1	1	0.671798	1	1.2252	1	0	0	-0.0270811	22.7192	1	0.2701	22.7196	0	52	2019
600655	14.5186	4.39445	0	0	1	0	0.633259	1	1.45551	1	0	0	0.0392763	24.4824	0	0.4216	25.323	0.039069	52	2019
600657	15.2018	4.51086	0	0	0	0	0.769179	1	1.62174	1	0	1	0.0259227	23.6926	0	0.7371	25.3144	0	70	2019
600658	13.9978	4.68213	0	0	0	0	0.518864	1	2.98722	1	0	0	0.0237983	21.3248	0	0.5917	23.3772	0	70	2019
600660	15.2648	4.77912	0	0	0	0	0.449623	1	1.20212	0	0	1	0.0746449	23.7727	0	0.4673	24.3824	0.015914	30	2019
600661	14.0387	4.78749	0	0	0	0	0.63105	1	0.927406	1	0	0	0.0029924	21.5951	1	0.3096	21.7207	1.05507	82	2019
600662	13.7102	4.69135	0	0	0	0	0.49386	1	0.875357	1	0	0	0.0139138	22.0678	0	0.4599	22.6726	0	54	2019
600663	15.2971	4.47734	0	0	0	0	0.682232	1	0.911958	1	0	1	0.0543315	23.4161	0	0.6236	25.239	0.010355	70	2019
600664	13.5924	4.72739	0	0	1	0	0.524671	1	1.20408	0	0	0	0.00974749	23.1934	0	0.5021	23.2492	0.057247	27	2019
600665	13.567	4.74493	0	0	0	0	0.861209	1	1.78	0	0	0	0.0142203	22.4445	0	0.5994	24.0889	0	70	2019
600667	14.2008	4.77912	1	1	0	0	0.622459	1	1.15881	0	0	0	0.0359836	23.5516	1	0.453	23.7214	0	39	2019
600668	13.9108	4.75359	0	0	0	0	0.254764	1	1.34033	1	0	0	0.14683	21.9895	0	0.2264	22.4235	0.005903	30	2019
600673	14.1156	4.54329	0	0	0	0	0.629713	1	1.17805	1	0	0	0.0757174	23.4157	0	0.503	23.9969	0.05176	90	2019
600674	13.9377	4.75359	0	0	0	0	0.26161	1	0.974542	0	1	0	0.0797675	20.5469	0	0.6186	24.3464	0	44	2019
600675	14.8451	4.77912	0	0	0	0	0.686662	1	1.79725	1	0	0	0.0534742	23.3097	0	0.7756	24.7096	0.009271	70	2019
600676	13.9108	4.7185	0	0	0	0	0.312316	1	2.44272	1	0	0	0.0152575	22.8862	1	0.5121	22.9292	0	54	2019
600678	13.1224	4.68213	2	0	4	1	0.746743	1	0.46551	0	0	0	0.0809929	19.5029	0	0.2464	19.9977	0	30	2019
600681	13.9108	4.67283	0	0	0	0	0.489946	1	1.10005	0	0	0	0.0809727	22.3087	0	0.6314	22.9367	12.3477	45	2019
600682	15.2506	4.77912	0	0	2	0	0.296232	1	1.37459	0	0	0	0.0806682	22.9748	0	0.4924	23.8611	0.006535	52	2019
600683	13.9553	4.60517	0	0	1	0	0.910461	1	1.79068	1	1	0	0.00996374	22.1883	0	0.6083	24.5561	0	70	2019
600684	12.6761	4.59512	0	0	0	1	0.819104	1	1.83633	1	0	0	0.011257	21.8043	0	0.3636	23.8892	0.028262	70	2019
600685	14.2602	4.47734	0	0	1	0	0.702744	1	1.13005	1	0	0	0.0177528	23.8065	1	0.7917	24.6803	0	37	2019
600686	14.4033	4.77912	0	0	0	0	0.782298	1	1.28125	0	0	0	0.00903096	23.6075	1	0.4743	23.98	0	36	2019
600688	15.3841	4.45435	0	0	0	0	0.342278	1	1.44119	1	0	1	0.0487586	25.3319	0	0.8538	24.544	0.010412	25	2019
600689	13.653	4.78749	0	0	0	0	0.343957	1	2.30495	1	0	0	0.0134345	21.0377	0	0.3078	20.4001	0	17	2019
600690	15.7826	4.78749	0	0	0	0	0.653303	1	1.05164	0	0	0	0.0657995	26.0254	0	0.4439	25.9568	0.242073	38	2019
600691	14.1871	4.77068	0	0	1	1	0.8359	1	0.482126	0	1	0	-0.0166538	23.6097	0	0.4374	24.47	0	26	2019
600692	12.8479	4.72739	0	0	0	0	0.659694	1	1.46399	1	0	0	0.0173169	20.5725	1	0.3368	21.6689	0	70	2019
600693	13.8155	4.65396	0	0	0	0	0.679161	1	1.36493	0	0	0	0.0372684	22.1343	0	0.5854	22.9025	0.729224	52	2019
600694	14.221	4.7185	0	0	0	0	0.510948	1	1.4798	0	0	0	0.05086	23.8092	0	0.4959	23.6653	0	52	2019
600697	14.152	4.77912	0	0	0	0	0.74289	1	0.387373	0	1	0	0.0263446	23.5403	0	0.4422	23.8483	0.507348	52	2019
600699	15.1505	4.72739	0	0	0	0	0.699478	1	1.17254	1	0	1	0.0255114	24.8455	0	0.4552	24.765	2.4738	36	2019
600702	13.3047	4.74493	1	0	0	1	0.439031	1	1.7917	0	1	0	0.0932005	21.6979	0	0.367	22.4771	0.012054	15	2019
600703	14.2855	4.7362	1	1	0	0	0.267358	1	2.2294	0	1	0	0.043748	22.7328	0	0.4967	24.1138	0.086947	39	2019
600704	16.2024	4.75359	0	0	0	0	0.671554	1	1.13813	1	0	0	0.041923	26.6064	1	0.6178	25.2594	0	51	2019
600706	13.0281	4.75359	1	1	0	0	0.599824	1	0.90264	0	0	0	0.0175682	20.9896	0	0.558	21.6961	0	78	2019
600707	13.9108	4.78749	0	0	0	0	0.504389	1	1.07955	0	0	0	0.00152206	22.4914	1	0.6501	24.4556	0	39	2019
600708	14.604	4.78749	3	0	0	2	0.822982	1	1.85294	1	0	0	0.00997753	23.3341	1	0.5346	25.1757	0.205856	70	2019
600710	14.7318	4.74493	0	0	0	0	0.761061	1	1.02721	0	0	0	0.0357899	25.1584	1	0.4649	24.4266	0.030733	51	2019
600711	13.9288	4.74493	1	0	2	0	0.517156	1	1.16368	0	0	0	0.0173824	24.3426	0	0.2761	23.6675	0	9	2019
600712	12.6443	4.65396	1	0	1	2	0.458485	1	0.592712	0	0	0	0.00250939	21.3427	0	0.3505	21.3615	0.002216	52	2019
600713	14.9241	4.47734	0	0	0	0	0.794224	1	1.15334	0	0	1	0.0196467	24.3384	0	0.4532	23.8127	0.001824	52	2019
600714	13.1806	4.78749	0	0	0	0	0.0868645	1	9.81448	0	0	0	-0.0139753	18.9317	0	0.6229	20.3291	0.020925	6	2019
600715	14.2473	4.77912	1	0	1	3	0.418809	1	1.83632	0	0	0	-0.000368733	21.5226	0	0.437	23.125	3.49695	86	2019
600716	13.2534	4.77912	0	0	0	0	0.301584	1	3.57267	0	0	0	0.00994195	20.9869	1	0.5362	22.887	0.112226	70	2019
600717	13.981	4.43082	0	0	0	0	0.370015	1	1.05082	1	0	0	0.0282009	23.2793	0	0.5861	24.2817	0	55	2019
600718	14.2538	4.78749	1	0	1	0	0.391344	1	1.66693	0	0	0	-0.0115163	22.8474	0	0.2871	23.3996	0.937996	65	2019
600719	13.1224	4.61512	3	0	0	2	0.673757	1	0.522225	0	0	0	0.00498533	20.4579	0	0.4089	21.539	0.000643	44	2019
600720	13.6762	4.36945	0	0	0	0	0.300776	1	0.87701	0	1	0	0.122114	22.6593	0	0.2844	23.0938	0.002113	30	2019
600722	13.1224	4.15888	0	0	0	0	0.088733	1	9.53254	0	0	0	0.0457711	20.484	0	0.5684	20.9255	0	26	2019
600723	14.4033	4.74493	0	0	0	0	0.341999	1	2.24411	1	0	0	0.070921	23.0202	0	0.6021	22.6657	0.000608	52	2019
600724	13.5278	4.45435	0	0	1	0	0.288876	1	2.87669	1	0	0	0.138817	21.869	0	0.7878	22.2923	0	70	2019
600726	14.5574	4.74493	0	0	1	0	0.91821	1	0.262817	0	1	0	0.00334679	23.1054	0	0.4655	23.8881	0.000943	44	2019
600727	13.4588	4.54329	0	0	0	0	0.236374	1	1.71574	0	0	0	0.116541	20.9784	0	0.4053	21.4517	0	26	2019
600728	14.1156	4.60517	0	0	0	0	0.498578	1	1.70888	1	1	0	0.0694222	22.3351	0	0.2541	23.0066	4.64498	65	2019
600729	14.3283	4.78749	0	0	0	0	0.57366	1	1.10424	0	0	0	0.0676115	24.2653	0	0.5286	23.4411	0	52	2019
600730	12.8479	4.77068	0	0	0	0	0.126561	1	16.33	1	0	0	-0.0317277	18.4123	0	0.2431	21.5236	0.502872	82	2019
600731	12.9715	4.55388	0	0	0	0	0.472351	1	1.60013	0	0	0	0.0459034	21.4881	0	0.3487	21.6033	0	26	2019
600732	14.2855	4.02535	0	0	0	1	0.685785	1	0.635363	1	0	0	0.0716436	22.5265	0	0.2716	22.8233	0	38	2019
600733	14.3461	4.69135	0	0	1	0	0.701501	1	1.50193	1	0	0	6.5762e-05	23.884	0	0.3981	24.8031	0	36	2019
600735	13.1224	4.77912	0	0	0	0	0.214734	1	3.46325	0	0	0	0.0939253	21.0708	0	0.5261	20.9805	0.035041	19	2019
600736	15.0976	4.75359	0	0	0	0	0.677785	1	2.01791	0	0	0	0.0113435	22.9357	1	0.4798	24.5794	0.020672	70	2019
600737	14.221	4.75359	0	0	0	0	0.491751	1	1.35301	0	1	0	0.0378991	23.637	0	0.583	23.5036	0.000425	13	2019
600738	13.8155	4.78749	0	0	1	1	0.570319	1	1.43669	0	0	0	0.0662049	21.3559	1	0.6559	22.0368	0.026505	52	2019
600739	14.152	4.54329	0	0	0	0	0.415036	1	0.833044	0	0	0	0.0339117	23.5994	0	0.2435	24.3935	0.140884	51	2019
600740	13.8155	4.62497	0	0	0	0	0.471991	1	0.641314	0	0	0	0.0222214	22.6166	1	0.6476	23.7369	0.006121	25	2019
600741	15.2018	4.61512	0	0	0	0	0.578074	1	1.19534	1	0	1	0.0612122	25.6932	1	0.667	25.6587	0.004282	36	2019
600742	12.7657	4.7362	0	0	0	0	0.576354	1	1.0625	0	0	0	0.0440244	23.6008	0	0.3011	23.5036	0	36	2019
600743	13.9108	4.74493	0	0	0	0	0.841871	1	1.53566	1	0	0	0.0121357	22.7277	0	0.6065	24.7919	0	70	2019
600744	14.0144	4.62497	1	0	2	0	0.849014	1	0.465944	0	1	0	0.00111517	22.9197	1	0.6526	23.6866	0.000561	44	2019
600745	14.9141	4.72739	0	0	2	2	0.671098	1	0.992102	0	0	0	0.0211776	24.4508	0	0.3876	24.8997	5.80605	39	2019
600746	13.3047	4.78749	1	1	0	0	0.318382	1	0.809399	0	0	0	-0.00157613	20.1965	1	0.5749	21.9977	0	26	2019
600748	14.2855	4.47734	0	0	0	0	0.698412	1	1.64432	1	0	0	0.0228958	22.9054	1	0.5874	24.4107	0	70	2019
600749	12.8992	4.69135	0	0	1	0	0.201701	1	2.38371	0	1	0	0.0162845	19.0515	0	0.3636	21.0013	0	78	2019
600750	13.5278	4.38203	0	0	0	0	0.175416	1	4.08823	0	0	1	0.100739	21.6191	0	0.4687	22.2833	0	27	2019
600751	15.2506	4.69135	1	0	2	3	0.852164	0	1.08883	1	0	1	0.00680675	26.5137	0	0.4428	25.5731	0	51	2019
600754	14.3949	4.46591	0	0	0	0	0.630706	1	1.11589	1	0	1	0.032904	23.4379	1	0.629	24.3836	0.008226	61	2019
600755	15.3196	4.78749	0	0	0	0	0.692735	1	1.32849	0	0	0	0.0274617	26.108	0	0.3665	25.2172	0	51	2019
600756	13.017	4.68213	0	0	0	0	0.314171	1	1.98961	0	0	0	0.0076203	21.0987	0	0.2225	21.9911	0	65	2019
600757	13.567	4.79579	0	0	0	0	0.310987	1	2.61482	0	0	0	0.0742665	22.7607	0	0.6057	23.1045	0.002554	85	2019
600758	13.9639	4.77068	2	0	0	4	0.65143	1	0.714725	0	1	0	0.00162713	22.6238	1	0.6245	23.4707	0	6	2019
600760	13.7102	4.74493	0	0	0	0	0.680995	1	1.19418	0	0	0	0.0301312	23.8913	1	0.7784	24.0983	0.069981	37	2019
600761	13.5008	4.30407	0	0	0	0	0.322088	1	2.24052	0	0	0	0.0979128	23.0388	0	0.4374	22.7946	0.003948	35	2019
600763	13.8155	4.7362	0	0	2	0	0.259472	1	1.86105	1	0	0	0.190906	21.3621	0	0.4309	21.7015	0	83	2019
600764	13.7429	4.77912	0	0	1	0	0.458903	1	2.00821	1	0	0	0.0874842	22.1279	1	0.7635	22.7625	0	39	2019
600765	14.0061	4.78749	0	0	0	0	0.546359	1	1.65469	0	0	0	0.0222794	22.5125	0	0.4004	23.3891	0.007416	34	2019
600766	12.7657	4.66344	0	0	0	1	0.596843	1	1.60982	0	1	0	0.0633851	17.1045	0	0.3379	18.8392	0	9	2019
600768	12.4292	4.47734	0	0	1	0	0.257606	0	3.25288	1	0	0	0.368699	20.0641	0	0.4273	19.5282	0	32	2019
600770	14.5087	4.72739	1	1	0	0	0.205872	1	2.40238	0	0	0	0.023848	19.9433	0	0.4637	22.5386	18.5335	90	2019
600771	12.6115	4.78749	0	0	0	0	0.309717	1	2.44938	0	0	0	0.0388271	20.9197	0	0.3108	21.9866	0	27	2019
600773	13.7113	4.74493	0	0	0	0	0.750111	1	1.96967	0	0	0	0.00764727	21.0188	0	0.5103	23.3573	0	70	2019
600774	13.017	4.78749	2	0	0	2	0.555446	1	0.25978	0	1	0	0.0232115	20.8694	0	0.6501	21.245	0.050608	52	2019
600775	14.2979	4.51086	1	1	0	0	0.387298	1	1.87927	0	0	0	0.0188842	22.2623	0	0.5872	22.5184	0	39	2019
600776	13.5802	4.55388	0	0	0	0	0.19573	1	4.04452	1	1	0	0.0338505	21.7103	0	0.4937	22.0963	0.00016	39	2019
600777	13.7642	4.51086	3	0	3	2	0.43333	1	0.87624	0	0	0	0.0378814	22.5266	0	0.1808	24.0713	0	90	2019
600778	13.5278	4.77068	0	0	0	0	0.812006	1	0.470419	0	0	0	0.025251	22.3793	0	0.3501	22.3196	0	52	2019
600779	14.1156	4.74493	0	0	0	0	0.464774	1	1.68077	0	0	1	0.209398	21.987	0	0.6871	22.096	0.005839	15	2019
600780	13.3212	4.45435	0	0	0	0	0.354613	1	1.06958	0	0	0	0.0333561	22.6126	0	0.6253	22.8392	0	44	2019
600782	13.7747	4.70048	0	0	0	0	0.506429	1	1.1472	0	0	0	0.0759396	24.782	0	0.6291	24.5336	0	31	2019
600783	13.9108	4.78749	0	0	0	0	0.348601	1	5.75726	0	1	0	0.0394025	19.2203	0	0.7039	22.4681	0	90	2019
600784	13.7642	4.77912	0	0	1	0	0.698692	1	0.599803	0	0	0	0.000491975	21.5397	0	0.276	22.3888	0	90	2019
600785	13.2708	4.36945	0	0	0	0	0.629183	1	0.634315	0	1	0	0.0257092	22.7604	0	0.6993	22.5253	0.067252	52	2019
600787	14.604	4.65396	0	0	0	0	0.429356	1	1.52175	1	0	0	0.0113478	24.4214	0	0.6461	23.7363	0.0045	59	2019
600789	13.3847	4.69135	0	0	0	0	0.552614	1	0.807541	0	0	0	0.0181666	22.0404	0	0.275	22.6818	0.002127	27	2019
600790	13.5278	4.77912	0	0	0	0	0.426855	1	0.591582	1	0	0	0.0346205	20.7043	0	0.4318	23.0676	0.000955	72	2019
600791	13.0815	4.74493	0	0	0	0	0.695553	1	4.32912	1	0	0	0.00250777	20.8917	0	0.4628	23.3074	0	70	2019
600792	13.3439	4.47734	3	0	0	1	0.419335	1	1.30472	0	1	0	0.0417491	22.4683	0	0.7127	22.4992	0	25	2019
600793	12.8992	4.78749	0	0	0	0	0.787754	1	0.502968	0	0	0	0.00374782	21.194	0	0.5589	21.916	0	22	2019
600794	13.5144	4.47734	2	0	1	0	0.20671	1	2.11233	0	0	0	0.0606923	21.3529	0	0.3757	21.7622	0.088034	59	2019
600795	15.9245	4.62497	0	0	0	0	0.680282	1	0.389709	0	1	0	0.0134827	25.482	0	0.5255	26.6227	0.002307	44	2019
600796	13.5798	4.72739	0	0	2	0	0.275008	1	2.77924	1	0	0	0.0303803	19.7564	0	0.342	20.5894	0.643105	26	2019
600797	14.2855	4.78749	2	1	0	0	0.298541	1	1.68372	1	0	0	0.014052	22.0479	0	0.2266	22.5713	0.359321	65	2019
600798	13.4269	4.47734	0	0	1	0	0.350373	1	1.46685	1	1	0	0.0449529	21.5667	0	0.4761	22.7093	0	55	2019
600800	13.3047	4.74493	0	0	1	0	0.844357	0	0.5621	1	0	0	-0.155637	18.4599	0	0.2939	20.0581	0	26	2019
600801	15.1047	4.77912	0	0	0	0	0.362329	1	1.12453	0	0	1	0.191587	24.1713	0	0.5984	24.3246	0.074253	30	2019
600802	13.7102	4.69135	0	0	0	0	0.618631	1	0.401261	0	0	0	0.127923	21.8364	0	0.3721	22.0928	0	30	2019
600803	14.691	4.29046	1	0	1	0	0.58413	1	0.854359	0	0	0	0.0486125	23.3292	0	0.4874	23.9159	0	26	2019
600805	13.7102	4.46591	0	0	0	1	0.356796	1	0.908986	0	0	0	0.00665637	21.6718	0	0.3766	23.0841	0	90	2019
600808	15.4991	4.51086	0	0	0	0	0.642724	1	0.929019	0	0	1	0.0198549	25.0833	0	0.6968	25.1814	0	31	2019
600809	13.3375	4.75359	0	0	0	0	0.525473	1	1.50708	0	0	0	0.127807	23.1981	0	0.7133	23.5001	0.011792	15	2019
600810	13.3535	4.60517	0	0	1	0	0.694578	1	0.869215	0	0	0	0.0363896	23.2899	0	0.532	23.3555	0	28	2019
600811	14.1376	4.78749	0	0	1	0	0.542619	1	1.34369	0	0	0	0.0108445	23.3019	0	0.344	24.5653	0	51	2019
600812	14.3921	4.49981	0	0	0	0	0.696672	1	0.772466	0	0	0	0.00797689	23.1103	0	0.5266	23.6433	0.00026	27	2019
600814	13.9377	4.52179	0	0	0	0	0.378572	1	1.75142	1	0	0	0.0812181	22.5796	0	0.6884	22.4731	0	52	2019
600818	13.3047	4.68213	0	0	1	1	0.363094	1	0.453178	1	0	0	-0.0826339	20.1867	0	0.442	20.6366	0	37	2019
600819	14.0306	4.60517	0	0	1	0	0.43429	1	1.17775	1	0	0	0.0312732	22.2298	0	0.5575	22.6842	0	30	2019
600820	15.5383	4.67283	0	0	0	0	0.741954	1	1.07784	1	0	0	0.024122	24.4989	0	0.4664	25.2277	0.000125	1	2019
600822	13.9691	4.77068	0	0	0	0	0.541024	1	1.22252	1	0	1	0.0472564	22.7108	0	0.4867	21.1936	0	51	2019
600823	14.3751	4.44265	0	0	0	0	0.622118	1	1.17364	1	0	0	0.0301136	23.7889	0	0.6814	25.5719	0.023513	70	2019
600824	13.7642	4.75359	0	0	0	0	0.210494	1	2.42956	1	0	0	0.0261683	21.1246	0	0.4033	21.8806	0	52	2019
600825	14.4574	4.68213	0	0	0	0	0.327206	1	1.90544	1	0	0	0.00507862	21.0209	0	0.5347	22.1041	0.009978	85	2019
600826	12.9715	4.68213	0	0	0	0	0.209739	1	3.81581	1	0	0	0.0400266	22.0072	0	0.5679	22.2287	0	51	2019
600827	14.771	4.78749	0	0	0	0	0.606275	1	0.87966	1	0	0	0.0163042	24.6444	1	0.5563	24.7431	0.000392	52	2019
600828	15.3372	4.44265	0	0	4	0	0.591967	1	0.534374	0	0	0	0.072921	23.2275	0	0.8501	23.6759	0	52	2019
600829	13.4588	4.61512	0	0	1	0	0.667004	1	1.42494	0	0	0	0.0481854	22.846	0	0.8038	22.4366	0	51	2019
600830	13.4588	4.68213	2	0	1	1	0.0824137	1	6.40872	1	0	0	0.0155696	19.9228	0	0.3075	21.8031	0.103313	71	2019
600831	13.5924	4.77912	0	0	0	0	0.545675	1	0.806512	0	0	0	-0.013778	21.6902	1	0.4058	22.8271	0.01415	63	2019
600833	13.1993	4.62497	0	0	0	1	0.398022	1	2.01113	1	0	0	0.0436392	20.9409	0	0.4995	20.9193	0	52	2019
600834	12.8992	4.69135	0	0	0	0	0.462766	1	2.41806	1	0	0	0.0262528	20.3061	0	0.6108	21.7441	0	54	2019
600835	14.4436	4.54329	0	0	0	0	0.60014	1	1.42663	1	0	1	0.050546	23.8196	0	0.5266	24.2551	0	34	2019
600839	14.5431	4.68213	0	0	0	0	0.714343	1	1.05595	0	1	0	0.00451851	25.2096	0	0.2694	25.0272	0.000867	39	2019
600841	13.8155	4.60517	0	0	0	0	0.490367	1	1.55478	1	0	1	0.0155484	22.1178	0	0.5045	22.7317	0.007154	34	2019
600843	13.8155	4.78749	0	0	0	0	0.420116	1	2.2408	1	0	0	0.02216	21.8897	0	0.2326	22.2216	0.04528	35	2019
600844	13.4588	4.79579	1	0	1	1	0.232905	1	0.640642	0	0	0	-0.10724	20.93	0	0.2603	21.8722	0.079189	26	2019
600845	13.3047	4.7185	0	0	0	0	0.292041	1	2.50923	1	0	0	0.0900761	22.6474	1	0.5336	23.0523	0.163632	65	2019
600846	13.7102	4.78749	0	0	0	0	0.706006	1	1.30054	1	0	0	0.0788878	22.5719	0	0.2438	23.2208	0	1	2019
600847	13.4588	4.78749	0	0	0	0	0.0837208	1	7.77168	0	0	0	0.0118122	20.1284	0	0.2179	20.441	0.162701	38	2019
600848	14.3163	4.74493	0	0	1	0	0.568933	1	2.18816	1	0	0	0.0392069	22.0969	1	0.5143	24.3551	0	70	2019
600850	13.4688	4.70048	0	0	0	0	0.609077	1	1.6012	1	1	0	0.0490169	22.7747	0	0.5105	22.668	3.7171	65	2019
600851	13.9978	4.75359	0	0	0	0	0.215183	1	1.85541	1	0	0	0.0208485	20.8292	0	0.1954	22.3639	0.000414	27	2019
600853	13.4588	4.69135	0	0	0	0	0.888649	1	1.02299	0	1	0	0.0114503	23.1308	0	0.4541	23.7061	0	1	2019
600854	13.2879	4.46591	0	0	0	0	0.11303	1	4.23313	0	0	0	0.0121147	19.1054	0	0.3556	21.4649	0	38	2019
600855	13.9895	4.75359	1	1	0	0	0.449086	1	1.82143	1	0	0	0.0300297	21.6758	0	0.3294	21.9596	0	35	2019
600857	13.6762	4.47734	1	0	1	1	0.531756	0	4.04628	1	0	0	0.0299051	20.7328	0	0.2985	21.0445	0.025957	52	2019
600858	13.9978	4.60517	0	0	0	0	0.705011	1	0.40815	0	0	0	0.00342713	23.2298	0	0.42	23.1177	0.000577	52	2019
600859	15.4017	4.76217	0	0	0	0	0.499464	1	1.30755	1	1	0	0.0392062	24.0113	0	0.4548	23.9057	0	52	2019
600861	13.415	4.74493	0	0	0	0	0.296878	1	1.20604	1	0	0	0.00385081	21.4916	0	0.3672	21.9763	0.031565	52	2019
600862	13.9553	4.30407	1	0	1	0	0.359698	1	2.34779	0	1	0	0.0863018	21.6289	1	0.5661	22.6013	0.005384	37	2019
600863	13.6877	4.78749	0	0	0	0	0.607574	1	0.305038	0	0	0	0.026762	23.3958	0	0.6131	24.5212	0	44	2019
600864	13.5861	4.74493	0	0	0	0	0.673898	1	1.48632	0	0	0	0.00592885	21.8063	1	0.6055	24.4469	0.003936	67	2019
600865	12.8992	4.68213	0	0	0	0	0.157388	1	4.1398	1	0	0	0.0909457	20.6373	0	0.4297	21.5365	0.106288	52	2019
600866	13.5008	4.30407	1	0	2	0	0.281608	1	1.55974	1	0	0	0.0706692	20.7717	0	0.3522	21.4729	0.001224	14	2019
600867	13.5924	4.65396	0	0	0	0	0.0637579	1	6.32	0	0	0	0.151338	21.7447	0	0.4923	22.4003	0.428917	27	2019
600868	13.653	4.07754	0	0	2	0	0.0144915	1	10.3609	1	0	0	0.0249065	19.4794	0	0.1009	21.5977	0.007574	44	2019
600869	14.2855	4.78749	1	0	4	1	0.716488	1	1.04159	0	0	0	0.00309916	23.5656	0	0.67	23.5953	0.366768	38	2019
600872	13.7102	4.31749	0	0	0	1	0.286868	1	2.20247	1	0	0	0.132913	22.2655	0	0.387	22.5073	0	14	2019
600873	13.9978	4.67283	0	0	0	0	0.522897	1	0.993619	0	0	0	0.0519501	23.4011	0	0.3835	23.6843	4.85328	14	2019
600874	14.5087	4.46591	0	0	0	0	0.603009	1	1.35164	1	0	1	0.0294018	21.7711	0	0.748	23.6131	5.8e-05	46	2019
600875	14.7516	4.47734	0	0	0	0	0.645182	1	1.40331	0	0	0	0.0154083	24.2149	0	0.6847	25.2188	0.000164	34	2019
600876	14.0624	4.79579	0	0	0	0	0.730217	1	0.57286	0	0	0	0.0130893	21.3411	1	0.7774	22.3798	0	30	2019
600879	14.221	4.45435	0	0	0	0	0.555583	1	1.4609	0	0	0	0.0171507	23.3416	1	0.2609	24.0984	0.005287	35	2019
600880	13.7321	4.60517	0	0	1	0	0.0896206	1	5.78327	0	0	0	0.0212238	19.8695	1	0.362	21.9	0.154073	85	2019
600881	14.604	4.77912	0	0	1	1	0.689649	1	0.939572	0	0	0	-0.00324581	23.5571	1	0.1843	24.8081	0.134737	30	2019
600882	13.3047	4.78749	1	0	1	0	0.481945	1	1.13314	1	0	0	0.00787111	21.2796	0	0.3405	21.6165	19.3316	14	2019
600883	13.0815	4.66344	0	0	0	0	0.051038	1	29.8367	0	0	0	0.0102623	17.2727	0	0.3961	20.3616	0	30	2019
600884	14.5087	4.74493	0	0	2	0	0.455527	1	1.14752	1	0	0	0.0149959	22.8843	0	0.4524	23.9428	0	38	2019
600885	13.9108	4.78749	0	0	0	0	0.353675	1	1.75755	0	0	0	0.0945581	22.6808	0	0.5655	23.0454	0	38	2019
600886	15.2741	4.69135	0	0	0	0	0.668949	1	0.728632	1	0	0	0.0388528	24.4712	0	0.6036	26.1381	8.8e-05	44	2019
600887	14.221	4.77912	0	0	0	0	0.565439	1	0.817817	0	0	0	0.114962	25.2256	0	0.2764	24.8253	7.94366	14	2019
600888	13.2357	4.40672	0	0	0	0	0.611887	1	1.0911	0	0	0	0.012137	22.2809	0	0.3695	23.1828	0.50348	39	2019
600889	13.017	4.62497	0	0	1	0	0.275677	1	2.76692	0	1	0	-0.06763	20.3043	0	0.484	21.3805	0	28	2019
600893	14.8973	4.69135	0	0	0	0	0.420972	1	1.42359	0	0	0	0.0175691	23.9505	1	0.5407	24.8682	0.000467	37	2019
600894	13.699	4.77912	0	0	0	0	0.258711	1	1.92942	1	1	0	0.0406289	22.5351	0	0.5978	23.0643	0	34	2019
600895	14.2886	4.67283	0	0	0	0	0.488564	1	2.19471	1	1	0	0.0207453	21.1131	0	0.5702	23.9665	0.009408	70	2019
600896	12.8992	4.07754	0	0	2	1	0.284047	1	0.148072	0	1	0	-0.0784288	17.2533	0	0.5344	21.5435	0.008054	83	2019
600897	13.7102	4.67283	0	0	0	0	0.131179	1	2.46519	0	0	0	0.117896	21.3029	0	0.7081	22.2397	0	56	2019
600900	14.581	4.78749	0	0	0	0	0.494015	1	0.197202	1	1	0	0.0727443	24.6328	1	0.676	26.4153	0.000136	44	2019
600917	13.9978	4.78749	0	0	0	0	0.465544	1	1.12005	0	1	0	0.0487074	22.6739	0	0.8897	22.8771	0	45	2019
600933	13.3047	4.65396	0	0	0	0	0.22269	1	5.0274	1	0	0	0.0853501	21.689	0	0.5925	22.3904	9.91693	36	2019
600936	14.0855	4.78749	0	0	0	0	0.583769	1	0.651944	0	0	0	0.0120681	21.5252	1	0.3935	22.9323	0	63	2019
600959	14.691	4.75359	0	0	0	0	0.314561	1	0.846095	0	0	0	0.0115123	22.758	1	0.3265	24.207	0	63	2019
600960	13.9108	4.80402	0	0	1	0	0.42448	1	3.12246	0	0	0	0.00825763	22.3161	1	0.4675	22.9086	0.001999	36	2019
600961	13.5924	4.77068	0	0	1	0	0.908837	1	0.82727	0	1	0	0.0135522	23.1385	0	0.4678	22.666	0.00072	32	2019
600962	13.7536	4.52179	0	0	0	0	0.579647	1	1.20654	1	1	0	0.00654743	21.0085	1	0.4896	21.579	0.001983	15	2019
600963	14.1156	4.2485	0	0	0	0	0.467387	1	1.65961	0	0	0	0.0201448	22.6842	1	0.4862	23.4673	0.019303	22	2019
600965	13.7102	4.75359	0	0	0	0	0.220253	1	3.48978	0	0	0	0.0665173	21.0926	0	0.6017	21.7308	2.15668	3	2019
600966	13.9978	4.77912	0	0	0	0	0.727814	1	0.578985	0	0	0	0.00690653	22.9995	0	0.3287	23.6869	0	22	2019
600967	13.981	4.77068	0	0	0	0	0.635175	1	1.31026	0	0	0	0.0227405	23.2634	1	0.5749	23.9558	0	37	2019
600968	15.1867	4.60517	0	0	0	0	0.360536	0	1.39004	1	0	0	0.0438627	24.2337	1	0	24.1144	0	11	2019
600969	13.7953	4.69135	0	0	0	0	0.715251	1	1.08652	0	1	0	0.00744473	21.8264	0	0.2592	23.3021	0.015836	44	2019
600970	14.3751	4.39445	0	0	0	0	0.676544	1	1.15751	0	1	0	0.0484107	23.9168	0	0.4441	24.217	0.004688	1	2019
600971	14.5574	4.75359	0	0	0	0	0.428133	1	1.62123	0	0	0	0.0730208	22.5154	0	0.5965	23.4591	0	6	2019
600973	13.7102	4.51086	0	0	0	0	0.711614	1	1.05618	0	1	0	0.0111939	24.2283	1	0.4236	23.5553	0.089239	38	2019
600975	13.1022	4.62497	0	0	0	0	0.246984	1	2.29348	0	0	0	0.0415693	21.4796	1	0.4905	21.2136	0	3	2019
600976	13.2177	4.68213	0	0	0	1	0.373664	1	1.6764	0	1	0	0.048033	21.5293	0	0.3102	21.38	0.010733	52	2019
600977	14.5574	4.74493	0	0	0	0	0.250322	1	3.40226	1	0	0	0.0718815	22.9281	1	0.7224	23.5716	0	86	2019
600979	13.653	4.78749	0	0	0	0	0.538467	1	0.968329	0	1	0	0.0280387	21.5203	1	0.3504	22.8997	0	44	2019
600980	12.8992	4.62497	0	0	0	0	0.252344	1	2.95029	1	0	0	0.0537557	20.0272	1	0.4167	20.5548	0.003745	39	2019
600981	15.1238	4.74493	0	0	1	0	0.740068	1	1.21908	0	1	0	0.0197943	24.295	1	0.746	23.9514	0.003212	51	2019
600982	13.5144	4.30407	0	0	1	0	0.3963	1	1.69424	1	0	0	0.0241233	21.9505	0	0.4125	22.5383	0	44	2019
600983	14.1871	4.78749	0	0	0	0	0.504853	1	1.47717	0	0	1	-0.0425749	22.3875	0	0.7647	22.7492	0	38	2019
600984	14.9372	4.75359	1	0	1	2	0.63291	1	0.950982	0	0	0	0.0497028	21.9024	0	0.3928	23.0613	2.20867	35	2019
600985	14.8451	4.46591	1	1	0	0	0.644412	1	0.475112	0	0	0	0.0580136	24.819	1	0.8414	24.8549	0	6	2019
600986	14.6484	4.75359	1	0	2	0	0.559867	1	1.49886	0	0	0	-0.302503	23.6615	0	0.2055	22.8366	6.62886	64	2019
600987	14.1871	4.60517	0	0	1	0	0.23599	1	3.05229	1	0	0	0.119825	22.6245	0	0.4996	22.6755	0.023732	17	2019
600988	13.8155	4.79579	2	0	1	2	0.579306	1	2.18179	0	1	0	0.0269056	22.5264	0	0.3857	22.7754	0	9	2019
600989	15.2018	4.30407	0	0	0	0	0.298622	0	0.57406	0	0	1	0.114188	23.331	0	0	24.2287	0	26	2019
600990	13.1224	4.74493	0	0	0	0	0.649659	1	1.14056	0	0	0	0.0162126	22.0237	1	0.5052	22.6875	0	39	2019
600992	13.017	4.78749	0	0	0	0	0.472143	1	1.61104	0	0	0	0.0109018	21.5064	0	0.388	21.7085	0	33	2019
600993	13.4588	4.74493	0	0	0	0	0.197991	1	4.90776	0	1	0	0.107564	21.7185	0	0.3704	21.9128	0	51	2019
600995	13.017	4.69135	0	0	0	0	0.207908	1	0.780316	0	1	0	0.120313	21.5645	0	0.3319	21.7387	0	44	2019
600996	13.9465	4.78749	0	0	0	0	0.681619	1	0.873661	0	1	0	0.0140779	21.9523	1	0.6038	23.4371	0	63	2019
600997	13.017	4.60517	0	0	0	0	0.449464	1	1.27887	0	0	0	0.0522651	23.7226	1	0.6763	23.9212	0	25	2019
600998	14.473	4.77068	0	0	0	0	0.691238	1	1.28195	0	1	0	0.0250392	25.3234	1	0.4985	24.988	0.14248	51	2019
601000	13.653	4.72739	0	0	0	0	0.254891	1	1.47896	0	1	0	0.071571	23.14	1	0.569	23.9284	0	55	2019
601001	14.3461	4.78749	0	0	0	0	0.589773	1	0.744157	0	0	0	0.0497267	23.1532	0	0.6096	24.0371	0	6	2019
601002	14.3865	4.70953	1	1	0	0	0.301123	1	4.13205	1	0	0	0.0315804	21.8041	0	0.4426	22.1665	0	34	2019
601003	13.1224	4.66344	0	0	0	0	0.57107	1	1.01124	0	0	0	0.0887425	24.6073	0	0.8349	23.9984	0.001951	31	2019
601005	14.6264	4.47734	0	0	0	0	0.280983	1	1.54336	0	0	1	0.0343169	23.8793	0	0.3425	24.0182	0	31	2019
601006	15.9673	4.77912	0	0	0	0	0.174413	1	2.04894	0	0	1	0.102474	25.1043	0	0.6843	25.7208	0	53	2019
601007	12.7657	4.78749	0	0	0	0	0.312066	1	1.69595	0	0	0	0.0368215	20.8962	0	0.4884	21.8957	0.000333	61	2019
601008	12.8479	4.46591	0	0	0	0	0.5219	1	0.571351	0	0	0	0.00350267	21.0772	0	0.4923	22.9705	0	55	2019
601010	13.5278	4.65396	0	0	0	0	0.278266	1	1.01899	0	1	0	0.0506514	22.5139	0	0.5247	22.6097	0	52	2019
601011	12.8992	4.75359	0	0	1	1	0.368063	1	0.613182	0	1	0	0.00466883	21.7259	0	0.3692	23.1058	2.4209	25	2019
601012	14.3438	4.72739	0	0	0	0	0.522885	1	1.51774	0	0	1	0.0937064	24.2167	0	0.3133	24.8059	0.095815	30	2019
601015	13.8155	4.45435	2	1	0	0	0.499043	1	0.740686	0	0	0	0.00465575	22.9627	0	0.6408	23.4137	1.19647	25	2019
601016	14.5382	4.51086	1	1	0	0	0.656061	1	1.42037	1	0	0	0.027571	21.6345	0	0.6316	23.8807	0	44	2019
601018	15.3262	4.61512	0	0	0	0	0.380991	1	0.7277	1	0	1	0.0529412	23.9146	1	0.8239	24.9969	0	55	2019
601019	14.771	4.78749	0	0	0	0	0.333726	1	2.83225	0	0	0	0.0954631	23.0023	1	0.8104	23.505	0	85	2019
601020	13.7102	4.75359	1	0	0	1	0.378464	1	0.476954	0	0	0	0.0236247	21.1415	0	0.7348	22.2358	0.49563	9	2019
601021	14.2855	4.78749	0	0	0	0	0.48781	1	1.12371	1	0	1	0.0625943	23.4181	0	0.6227	24.1031	0	56	2019
601028	13.3047	4.74493	0	0	1	0	0.0674731	1	14.7877	0	0	0	-0.000867231	21.3328	0	0.5092	21.5194	0.009121	33	2019
601038	14.6175	4.74493	0	0	0	0	0.588627	1	1.01706	0	0	0	0.0108791	22.4863	0	0.8198	23.1768	0	35	2019
601058	13.8643	4.78749	0	0	0	0	0.585544	1	1.00045	0	0	0	0.0666316	23.4398	0	0.2842	23.6068	7.73262	29	2019
601069	13.3212	4.51086	1	1	0	0	0.353056	1	1.00613	0	0	0	0.0155473	22.0747	1	0.6933	21.6946	0	9	2019
601086	13.7102	4.68213	0	0	0	0	0.344174	1	1.26469	0	0	0	0.0415548	21.7406	0	0.6906	21.7405	6.01351	52	2019
601088	15.7826	4.47734	0	0	0	0	0.255809	1	1.68086	1	0	1	0.0922855	26.2117	0	0.931	27.0485	8e-06	6	2019
601098	14.8451	4.76217	0	0	0	0	0.337249	1	2.61918	0	0	0	0.064539	23.0516	0	0.7109	23.8054	0	85	2019
601100	14.1156	4.79579	0	0	0	0	0.333779	1	2.53086	0	0	0	0.154049	22.4123	0	0.7074	22.8547	0	35	2019
601101	13.653	4.75359	0	0	0	0	0.570511	1	0.57907	1	0	0	0.0170424	22.4339	0	0.6602	23.8989	0	6	2019
601106	14.0387	4.78749	0	0	0	0	0.662735	1	1.15466	0	1	0	0.0038792	23.3008	1	0.6623	24.2226	0	35	2019
601107	14.0779	4.51086	0	0	0	0	0.571824	1	1.0971	0	1	0	0.0299538	22.5808	0	0.8509	24.3535	0.002289	54	2019
601111	16.0691	4.52179	0	0	0	0	0.655479	1	0.319682	1	0	1	0.0246456	25.6372	1	0.7073	26.4077	6.9e-05	56	2019
601116	13.4588	4.67283	0	0	0	0	0.304335	1	2.38709	1	0	1	0.0352478	22.1042	0	0.7042	22.2391	0.083991	52	2019
601117	14.7398	4.74493	0	0	0	0	0.675556	1	1.25316	1	0	0	0.0283714	25.3689	0	0.6278	25.4757	0	1	2019
601118	14.3461	4.66344	1	0	1	2	0.402965	1	1.18501	0	1	0	0.00689445	23.3481	0	0.6683	23.5464	0.000701	1	2019
601126	14.152	4.45435	0	0	0	0	0.332556	1	2.49693	1	0	0	0.0307108	22.0265	0	0.5482	22.4868	0.140463	38	2019
601127	14.0779	4.77912	1	0	1	1	0.737645	1	0.819189	0	0	0	0.00285274	23.6209	0	0.711	24.1223	0.835843	36	2019
601137	13.9017	4.70048	1	1	0	0	0.505558	1	1.26325	1	0	0	0.0585381	22.7503	0	0.5734	22.7504	5.65192	32	2019
601138	16.1951	4.49981	0	0	0	0	0.565452	0	1.68738	1	0	1	0.0904906	26.7362	0	0.6885	26.0493	0	39	2019
601139	14.3461	4.77912	0	0	0	0	0.501812	1	0.597976	1	0	1	0.04778	23.3641	0	0.757	23.8681	0.120793	45	2019
601155	15.2971	4.46591	0	0	0	0	0.865973	1	1.04407	0	0	1	0.0288457	25.1758	0	0.684	26.8591	0.572954	70	2019
601158	13.4298	4.52179	0	0	0	0	0.301283	1	1.11144	0	1	0	0.0767274	22.4529	0	0.9094	23.8012	0	46	2019
601163	13.4588	4.7362	0	0	0	0	0.33191	1	1.96725	0	1	0	0.0562117	22.7953	0	0.6456	23.4363	1.78219	29	2019
601168	15.0393	4.27667	0	0	0	2	0.676312	1	0.923603	0	0	1	0.0302469	24.1432	0	0.3193	24.5191	0	9	2019
601177	13.7642	4.7362	0	0	0	0	0.533983	1	1.0287	1	0	0	0.00852041	21.2258	0	0.536	22.0779	0.349073	34	2019
601179	15.2398	4.77912	1	1	0	0	0.4118	1	2.09607	0	0	1	0.00963853	23.4625	0	0.6902	24.2891	0	38	2019
601186	17.0495	4.51086	0	0	0	0	0.757665	1	1.09701	1	0	1	0.0209239	27.4452	0	0.6931	27.7091	0	1	2019
601188	12.8992	4.77912	0	0	0	0	0.108167	1	4.33364	0	0	0	0.0828355	20.7538	0	0.6869	22.3739	0	54	2019
601199	13.1224	4.7362	0	0	0	0	0.389254	1	1.49813	0	0	0	0.0475733	20.715	0	0.6352	22.3035	0	46	2019
601200	14.8451	4.60517	0	0	0	0	0.589089	1	0.707131	1	0	1	0.034237	22.0171	0	0.5698	23.7623	0	77	2019
601208	13.4588	4.77912	0	0	0	0	0.275862	1	1.63558	0	0	0	0.0222752	21.2745	0	0.3024	21.8954	0.21864	26	2019
601212	14.8451	4.79579	0	0	1	0	0.657931	1	0.947595	0	0	0	0.00513476	24.8456	1	0.7381	24.6059	0	32	2019
601216	13.9978	4.72739	0	0	2	0	0.379566	1	0.517871	0	0	0	0.0781769	23.0061	0	0.6401	24.1748	0.519003	26	2019
601218	13.7102	4.7185	0	0	0	0	0.443016	1	1.61272	0	0	0	0.014402	21.1267	0	0.3851	22.2285	0.209985	35	2019
601222	14.4307	4.74493	0	0	0	0	0.409444	1	2.74	0	0	0	0.0402711	21.935	0	0.4516	23.5836	1.68778	40	2019
601225	14.771	4.78749	0	0	0	0	0.398739	1	1.24746	0	0	0	0.131291	25.0192	0	0.6957	25.565	0	6	2019
601228	14.5947	4.49981	0	0	1	2	0.445781	1	0.945648	1	0	0	0.0358997	23.067	1	0.8364	24.0836	0	55	2019
601231	15.0269	4.58497	2	1	0	0	0.529622	1	1.67501	1	0	1	0.057508	24.3397	0	0.8052	23.8103	0.000951	39	2019
601233	14.5574	4.70048	1	1	0	0	0.523087	1	0.751009	1	0	0	0.0724058	24.6469	0	0.4044	24.4122	0.087299	28	2019
601238	13.6292	4.52179	0	0	0	0	0.399938	1	1.36742	1	0	0	0.0488405	24.8127	0	0.8811	25.6462	0.07008	36	2019
601298	15.3945	4.46591	0	0	0	0	0.363509	0	1.81334	0	0	1	0.0782908	23.2218	1	0	24.6895	0	55	2019
601311	13.9978	4.77068	1	1	0	0	0.394594	1	1.78754	0	1	0	0.0528317	22.9231	0	0.4849	23.1601	5.89583	38	2019
601326	15.2018	4.47734	0	0	0	0	0.388212	1	1.16179	0	0	1	0.0325149	22.6288	1	0.8021	23.9612	0	55	2019
601330	14.8088	4.47734	1	1	0	0	0.744235	0	0.350279	1	0	1	0.0304924	21.2843	1	0.8012	23.3385	0	77	2019
601333	15.4249	4.51086	0	0	0	0	0.210171	1	1.03503	1	0	1	0.0202738	23.7762	0	0.6054	24.3313	0.001129	53	2019
601339	13.7642	4.7185	0	0	0	0	0.442972	1	1.3235	1	0	0	0.0208046	22.5513	0	0.6038	23.3845	18.2568	17	2019
601360	15.6073	4.7362	0	0	0	0	0.150211	1	4.71464	1	0	1	0.176274	23.2759	0	0.6498	24.2423	13.571	64	2019
601366	14.221	4.78749	1	1	0	0	0.61087	1	0.605067	0	1	0	0.0222021	23.2443	0	0.3703	23.2111	2.16579	52	2019
601368	13.4842	4.7185	0	0	0	0	0.667261	1	0.801754	0	0	0	0.0208182	21.1439	1	0.6555	23.2579	0	46	2019
601369	13.9886	4.60517	0	0	0	0	0.659716	1	1.37619	0	0	0	0.0324928	22.7117	0	0.6628	23.7515	0.400414	38	2019
601390	17.2527	4.51086	0	0	1	0	0.767584	1	1.04955	1	0	1	0.0240282	27.4695	1	0.7124	27.6857	0.001009	1	2019
601500	13.3047	4.77068	0	0	0	0	0.472127	1	0.983305	0	0	0	0.0150253	21.9279	0	0.7739	22.6592	0	29	2019
601512	15.1505	4.66344	0	0	0	0	0.404742	0	2.00872	0	0	1	0.0667716	22.393	1	0	23.8644	0	90	2019
601515	13.7278	4.74493	1	1	0	0	0.307485	1	2.04781	1	0	0	0.0691001	21.8779	0	0.7163	22.5389	0.557573	23	2019
601518	12.6115	4.38203	0	0	0	0	0.388376	1	1.64214	0	0	0	0.0286576	20.4759	0	0.6876	22.5969	0	54	2019
601519	13.9108	4.7362	1	1	0	0	0.284047	1	2.98352	1	0	0	0.00290702	20.3425	0	0.609	21.4415	2.57831	65	2019
601566	13.8155	4.7362	0	0	0	0	0.264246	1	1.57759	0	0	0	0.0611228	21.7731	0	0.6423	22.4824	0.051606	18	2019
601567	14.4219	4.79579	0	0	0	0	0.40609	1	1.45795	1	0	0	0.0769088	22.6312	0	0.5286	23.3342	0.139634	40	2019
601579	13.8155	4.67283	3	0	0	4	0.298223	1	1.94131	1	0	0	0.0371644	20.8812	0	0.5951	22.2331	0	15	2019
601588	14.7437	4.72739	0	0	0	0	0.786083	1	1.6536	1	0	1	0.0196547	23.7251	0	0.586	25.2646	0	70	2019
601595	14.3461	4.75359	0	0	0	0	0.295889	1	2.32334	1	0	1	0.0353609	20.8245	1	0.7497	22.0031	0	86	2019
601598	15.8887	4.52179	1	1	0	0	0.511177	0	1.25179	1	1	0	0.0472965	25.0755	1	0	24.8486	0	58	2019
601599	13.7953	4.77912	1	0	1	0	0.69702	1	1.09895	0	0	0	-0.176926	21.8336	0	0.2749	22.4087	7.0411	17	2019
601600	17.1417	4.46591	0	0	1	0	0.651722	1	0.704264	1	0	1	0.0073279	25.9707	0	0.6328	26.0368	6.7e-05	32	2019
601608	14.6826	4.43082	0	0	0	0	0.639315	1	1.08271	0	0	1	0.00659609	22.3796	0	0.6727	23.7565	0	35	2019
601611	15.0393	4.78749	0	0	0	0	0.840543	1	1.0333	1	0	0	0.0114239	24.8781	1	0.7655	25.5472	0	1	2019
601615	14.7238	4.7185	1	1	0	0	0.795595	0	1.2432	1	0	0	0.019061	23.074	0	0	24.2699	0	34	2019
601616	13.5924	4.75359	0	0	0	0	0.218199	1	3.31418	1	0	0	0.0519956	20.3651	0	0.2782	21.9642	2.68293	38	2019
601618	16.7251	4.52179	0	0	0	0	0.74503	1	1.1357	1	0	1	0.016525	26.5482	1	0.7288	26.8512	0.000989	1	2019
601633	14.6533	4.75359	0	0	0	0	0.519001	1	1.25462	0	0	1	0.0400608	25.2898	0	0.9198	25.4515	0	36	2019
601636	14.0387	4.60517	0	0	0	0	0.368957	1	0.810027	0	0	0	0.103012	22.9539	0	0.4593	23.2932	1.00991	30	2019
601666	13.8155	4.77912	0	0	0	0	0.699607	1	0.719696	0	0	0	0.0244897	23.886	0	0.5794	24.7171	0.000424	6	2019
601668	17.4183	4.75359	0	0	0	0	0.753331	1	1.27561	1	0	1	0.0310675	27.9816	0	0.6928	28.3412	0.01497	1	2019
601669	16.5499	4.7362	0	0	0	0	0.762095	1	1.05097	1	1	0	0.0130362	26.5768	1	0.645	27.4243	0	1	2019
601677	13.2177	4.77912	0	0	0	0	0.382557	1	2.84594	0	0	0	0.0835907	23.3728	0	0.2793	23.1887	1.01914	32	2019
601678	13.9108	4.72739	2	1	0	0	0.420911	1	0.803885	0	0	0	0.0407784	22.542	0	0.228	23.1278	6.16794	26	2019
601689	14.2538	4.77912	0	0	0	0	0.34089	1	1.58544	1	0	0	0.0409501	22.402	0	0.6891	23.1422	0	36	2019
601698	13.5924	4.67283	0	0	0	0	0.156816	0	2.9477	1	0	0	0.0379922	21.7291	1	0	23.6223	0	63	2019
601699	14.5574	4.78749	0	0	0	0	0.683805	1	0.669185	0	0	0	0.0309364	24.0113	0	0.657	25.0309	0	6	2019
601700	13.3047	4.75359	0	0	0	0	0.479792	1	1.6887	0	0	0	-0.0607221	21.8018	0	0.5658	22.2506	0.65238	33	2019
601717	14.7197	4.47734	0	0	0	0	0.557688	1	1.64641	0	0	0	0.0383645	23.9706	1	0.4715	24.1148	0.247017	35	2019
601718	14.9972	4.77912	0	0	0	0	0.420217	1	2.16463	1	0	0	0.00175169	23.7751	0	0.5401	24.1636	0.002163	18	2019
601727	16.9911	4.67283	0	0	0	0	0.673506	1	1.21419	1	0	1	0.0207206	25.5715	1	0.8174	26.3599	0	34	2019
601777	14.4574	4.80402	0	0	0	0	0.853993	1	0.447491	0	0	0	-0.241765	22.7314	0	0.5118	23.6889	0.64231	36	2019
601789	14.0779	4.77068	0	0	1	0	0.793742	1	1.06182	1	0	0	0.0160966	23.644	0	0.455	23.4813	1.0081	1	2019
601798	13.2177	4.68213	0	0	0	0	0.477481	1	1.51689	0	0	0	-0.0134504	20.7997	0	0.6505	21.9376	0.028241	35	2019
601799	13.3047	4.68213	0	0	0	0	0.428908	1	1.85427	0	0	0	0.0922969	22.5302	0	0.5711	22.8697	37.2015	36	2019
601800	16.9066	4.52179	0	0	0	0	0.73547	1	1.00523	1	0	1	0.0192965	27.0419	0	0.8702	27.7447	0	1	2019
601801	14.3461	4.68213	0	0	0	0	0.244045	1	3.19247	0	0	0	0.0411409	22.9017	0	0.7679	23.3677	0.002943	85	2019
601811	14.9074	4.51086	0	0	0	0	0.404877	1	1.58344	0	0	1	0.07339	22.9028	1	0.8704	23.4527	0	85	2019
601828	16.1669	4.69135	0	0	1	0	0.599451	0	0.502538	1	0	1	0.0383193	23.5248	0	0.8885	25.5297	0	72	2019
601858	14.1448	4.78749	0	0	0	0	0.290871	1	3.34916	1	1	0	0.0822574	21.6428	1	0.811	22.4487	0	85	2019
601865	14.691	4.69135	1	1	0	0	0.519511	0	0.999698	1	0	1	0.0763652	22.2933	0	0	22.9632	0	30	2019
601866	15.4047	4.47734	0	0	0	0	0.832466	1	0.549121	1	1	0	0.0120637	23.3786	0	0.7361	25.6965	0	55	2019
601869	15.4487	4.74493	0	0	0	0	0.350886	0	2.08312	0	0	1	0.0569317	22.7734	1	0.701	23.3462	1.15806	39	2019
601872	14.5036	4.78749	0	0	0	0	0.530283	1	1.13131	1	1	0	0.0296709	23.4013	1	0.6909	24.7273	0	55	2019
601877	15.5734	4.77912	0	0	0	0	0.548611	1	1.35425	1	0	0	0.0718323	24.132	0	0.5669	24.7356	0.178984	38	2019
601880	15.0334	4.46591	0	0	1	1	0.390158	0	2.89852	0	0	1	0.0254979	22.6173	0	0.8182	24.2814	0	55	2019
601882	13.3047	4.30407	0	0	0	0	0.414891	1	1.83204	1	0	0	0.0349453	20.8758	0	0.8072	21.5096	4.38385	34	2019
601886	14.691	4.51086	0	0	1	0	0.681729	1	1.24334	1	0	0	0.0188522	23.6574	0	0.6595	24.0779	0.041107	50	2019
601888	14.9629	4.72739	0	0	0	0	0.272976	1	2.79418	1	0	1	0.176448	24.5938	0	0.704	24.1471	0	72	2019
601890	13.5924	4.75359	0	0	0	0	0.207552	1	6.95985	0	0	0	0.0231081	20.9733	0	0.3677	22.0833	10.8742	37	2019
601899	16.2043	4.39445	0	0	0	0	0.539052	1	0.857078	0	0	1	0.0408695	25.6366	1	0.5368	25.5422	0.000889	9	2019
601900	14.4986	4.78749	0	0	0	1	0.419509	1	1.22278	1	0	0	0.0690379	22.599	1	0.727	23.0977	0	85	2019
601908	13.5278	4.77912	0	0	0	0	0.569399	1	0.924433	1	1	0	0.016413	21.4447	0	0.5821	23.5467	20.8277	35	2019
601918	13.7102	4.78749	0	0	0	0	0.75581	1	0.157259	0	1	0	0.026961	22.945	0	0.4508	24.0546	8.5e-05	6	2019
601919	16.2654	4.51086	0	0	0	0	0.736389	1	1.02661	1	1	0	0.0394691	25.7409	0	0.7287	26.2925	0	55	2019
601928	14.7116	4.79579	0	0	0	0	0.389006	1	1.87805	0	0	0	0.0593488	23.2558	0	0.7574	23.8939	0.025932	85	2019
601929	13.5924	4.75359	0	0	0	0	0.504301	1	0.890375	0	0	0	0.00758716	21.3796	0	0.397	23.3742	0	63	2019
601933	15.3196	4.77912	0	0	1	0	0.609298	1	0.986634	0	0	0	0.0277509	25.1645	0	0.4246	24.6813	0.171293	52	2019
601949	14.5136	4.78749	0	0	0	0	0.41605	1	2.71093	1	0	0	0.0561498	22.5661	1	0.7883	23.3045	0	85	2019
601952	14.2538	4.78749	0	0	0	0	0.223402	1	3.93579	0	0	0	0.075963	22.8062	1	0.715	22.8098	0	13	2019
601958	13.4588	4.61512	0	0	0	0	0.114349	1	4.87257	0	0	0	0.0424284	22.9372	0	0.7771	23.4506	0	9	2019
601965	13.3047	4.78749	0	0	0	0	0.221993	1	2.24718	0	1	0	0.0773097	21.7365	0	0.6671	22.5247	0.083236	36	2019
601966	14.5382	4.65396	0	0	0	0	0.584978	1	0.986378	0	0	1	0.0627322	23.5661	0	0.702	24.0034	0	29	2019
601969	14.4033	4.46591	4	0	1	3	0.409977	1	1.19176	0	0	0	0.0210706	22.0365	1	0.8499	22.8791	0	8	2019
601985	15.1765	4.74493	0	0	0	0	0.740297	1	0.86398	1	0	0	0.0241842	24.5534	1	0.7597	26.5744	0	44	2019
601989	15.5383	4.77912	0	0	0	0	0.527283	1	1.66135	1	0	0	0.00249029	24.3623	1	0.496	25.9308	0	37	2019
601991	16.456	4.51086	1	0	0	1	0.71022	1	0.417825	1	1	0	0.0105532	25.2819	0	0.7523	26.3656	2.7e-05	44	2019
601992	15.5734	4.52179	0	0	0	0	0.707464	1	1.36638	1	0	1	0.0183542	25.2432	1	0.7114	26.3656	0.001024	30	2019
601996	14.221	4.60517	0	0	1	0	0.293253	1	3.14009	0	0	1	0.0419408	21.3874	0	0.4819	22.1033	0.924647	20	2019
601999	14.1156	4.74493	0	0	0	0	0.380023	1	1.62034	0	0	0	0.0407219	21.7205	0	0.698	22.0284	0	85	2019
603000	14.0387	4.67283	0	0	0	0	0.240911	1	3.16878	1	1	0	0.0928328	21.4888	0	0.5891	22.2668	0	64	2019
603001	14.4033	4.76217	0	0	0	0	0.155496	1	4.41624	1	0	0	0.00464178	21.7263	0	0.5281	22.2239	4.97531	19	2019
603002	13.3047	4.72739	0	0	0	0	0.374997	1	2.03602	1	1	0	0.041046	21.2153	0	0.4207	21.3418	0.365634	26	2019
603003	13.8155	4.75359	0	0	1	0	0.322923	1	2.19962	1	0	0	0.000917122	23.3258	0	0.4399	22.5052	0	51	2019
603005	12.8992	4.39445	0	0	0	0	0.139733	1	6.70097	0	0	0	0.0469304	20.1441	1	0.4724	21.5596	1.35496	39	2019
603006	12.8739	4.78749	0	0	0	0	0.321603	1	2.12889	1	0	0	0.0388176	20.7586	0	0.6544	21.4331	0.236527	36	2019
603007	13.3847	4.79579	0	0	0	0	0.663736	1	0.965816	0	0	0	0.0247941	20.9341	0	0.5571	22.0389	0.741064	1	2019
603008	14.3461	4.78749	0	0	0	0	0.567978	1	1.08514	1	0	0	0.0619567	22.3066	0	0.4825	22.619	1.16498	21	2019
603009	13.7102	4.77912	0	0	0	0	0.485459	1	1.00408	1	1	0	-0.0439832	20.9636	0	0.5426	21.8926	9.46276	36	2019
603010	13.3847	4.77068	4	0	0	2	0.406764	1	1.44561	1	1	0	0.0745078	21.3806	0	0.4283	21.4425	13.6805	26	2019
603012	14.0387	4.77912	2	1	0	0	0.476113	1	1.67504	1	0	0	0.0631892	21.5512	0	0.3442	22.4136	13.8765	35	2019
603015	14.0779	4.77912	0	0	0	0	0.301599	1	3.11201	1	0	0	0.0188916	20.2133	0	0.6148	21.2792	0.137033	38	2019
603016	12.8992	4.46591	0	0	1	0	0.108989	1	7.27264	0	1	0	0.0649506	19.9083	0	0.5919	20.6833	28.2127	38	2019
603017	13.7102	4.78749	1	1	0	0	0.453365	1	1.35687	0	0	0	0.0600042	21.3872	0	0.4669	21.9872	14.4471	74	2019
603018	13.9108	4.45435	0	0	0	0	0.636927	1	1.3618	0	0	0	0.0659883	22.2684	0	0.1254	22.812	10.2684	74	2019
603019	14.581	4.47734	0	0	0	0	0.72442	1	1.68625	1	0	0	0.0380693	22.9773	0	0.306	23.5428	6.6115	39	2019
603020	13.7102	4.75359	0	0	0	0	0.128213	1	6.31318	1	0	0	0.0647506	21.6294	0	0.4854	21.69	35.7638	14	2019
603021	13.4588	4.77912	0	0	0	0	0.577509	1	0.529024	0	0	0	-0.0257971	20.5799	0	0.404	21.9252	3.09816	30	2019
603022	13.2177	4.61512	1	1	0	0	0.24952	1	2.17526	1	0	0	0.0349546	20.3446	0	0.675	20.5621	58.7925	22	2019
603023	12.6115	4.77912	0	0	0	0	0.132087	1	18.9936	0	0	0	0.0277264	18.7435	0	0.6108	20.5299	47.483	39	2019
603025	13.1224	4.26268	0	0	0	0	0.134986	1	5.55053	1	0	0	0.121714	20.6958	1	0.5815	21.4642	19.9127	39	2019
603026	13.017	4.61512	0	0	0	0	0.384474	1	1.52045	0	0	0	0.10272	22.2587	1	0.3784	21.8989	1.85796	26	2019
603027	13.2177	4.69135	0	0	0	0	0.225261	1	3.46567	0	1	0	0.0964471	21.0272	0	0.5961	21.4438	44.0023	14	2019
603029	13.363	4.78749	0	0	1	0	0.373344	1	1.97951	0	1	0	0.0185188	19.9501	0	0.7037	20.9467	0.510928	35	2019
603030	13.2708	4.77912	1	1	0	0	0.743704	1	1.18769	1	0	0	0.0285298	22.66	0	0.4574	22.9928	16.4782	50	2019
603031	13.1224	4.74493	0	0	0	0	0.661961	1	0.527833	0	0	0	0.00833148	21.364	0	0.6097	21.3297	3.11913	52	2019
603032	13.1224	4.78749	0	0	3	0	0.175478	1	10.6731	0	0	0	0.00834015	18.4107	1	0.705	20.5334	0	54	2019
603033	13.4588	4.78749	0	0	1	0	0.347378	1	1.97575	1	0	0	0.0492643	21.281	0	0.5282	22.2134	5.0167	29	2019
603035	14.4574	4.77912	0	0	0	1	0.58873	1	0.818081	0	0	0	0.0342531	21.3245	0	0.4989	22.6803	3.80139	36	2019
603036	13.3047	4.79579	0	0	0	0	0.111259	1	9.37613	0	0	0	0.0536474	19.5155	0	0.2361	20.9157	10.0366	35	2019
603037	12.8992	4.75359	0	0	0	0	0.0997173	1	7.46195	1	0	0	0.0862704	20.0174	1	0.3418	20.6623	7.76594	36	2019
603038	13.4588	4.77912	0	0	0	0	0.231601	1	2.56809	1	0	0	0.0648881	20.6293	0	0.5958	21.0805	64.8246	41	2019
603039	13.5541	4.47734	2	1	0	0	0.518398	1	1.46393	1	0	0	0.072328	20.9748	0	0.6218	21.3789	33.5037	65	2019
603040	13.2357	4.7362	0	0	0	0	0.1048	1	6.76408	1	0	0	0.148669	19.6316	0	0.6259	20.6234	4.26754	33	2019
603041	13.1224	4.36945	1	1	0	0	0.0947007	1	8.89016	0	0	0	0.0819627	19.6403	0	0.6681	20.5942	7.9162	26	2019
603043	13.653	4.77912	0	0	0	0	0.245698	1	2.65261	1	0	0	0.130777	21.8314	1	0.7033	21.799	0.14539	14	2019
603045	13.017	4.79579	0	0	0	0	0.439853	0	1.70585	1	0	0	0.0497184	21.1704	0	0.3881	21.1098	26.5421	38	2019
603050	13.3047	4.67283	0	0	0	0	0.52823	1	1.56297	0	0	0	0.0385652	21.0793	0	0.2691	21.5963	12.3665	38	2019
603055	13.5924	4.76217	0	0	0	0	0.421864	1	1.5324	1	0	0	0.0426598	21.713	0	0.7612	22.2476	0	17	2019
603056	14.8271	4.79579	0	0	0	0	0.553241	0	1.08499	1	0	0	0.0356502	23.9784	0	0.7945	22.9291	4.48497	60	2019
603058	12.6115	4.69135	0	0	0	0	0.0804588	1	7.85298	0	0	0	0.119511	19.9692	0	0.6628	20.8844	0.425019	23	2019
603060	13.653	4.47734	0	0	0	0	0.237128	1	2.38476	1	0	0	0.12627	20.8252	1	0.7032	21.3533	0	74	2019
603063	13.3047	4.77912	0	0	1	0	0.394779	1	2.3222	1	0	0	0.0194477	21.3034	0	0.3419	22.1688	39.8497	38	2019
603066	13.5924	4.79579	0	0	1	0	0.328322	1	2.71823	0	0	0	0.0528189	20.3682	0	0.5957	21.0999	0.086888	59	2019
603067	13.017	4.78749	0	0	0	0	0.0971056	1	6.61207	0	0	0	0.0930924	21.0563	0	0.5304	21.1183	3.09534	26	2019
603068	13.3847	4.61512	0	0	0	0	0.210306	0	4.58248	1	0	0	0.157899	20.8842	0	0	21.1922	0	39	2019
603069	13.3047	4.72739	0	0	0	0	0.431344	1	0.810577	0	0	0	0.0236208	20.7632	1	0.66	21.4477	0	54	2019
603076	13.4588	4.77912	0	0	0	0	0.615508	1	1.38451	1	0	0	-0.01261	20.4406	0	0.4771	21.4001	12.1146	35	2019
603077	13.7375	4.72739	0	0	0	0	0.209269	1	1.25379	0	0	0	0.0349771	22.5099	0	0.4654	23.3963	0.067124	26	2019
603078	13.2177	4.26268	0	0	0	0	0.414976	1	1.79346	0	0	0	0.0243923	20.0108	0	0.4301	21.0232	30.499	26	2019
603079	13.8155	4.76217	0	0	0	0	0.405119	1	1.93917	1	0	0	0.0246375	20.0677	0	0.5751	21.1502	2.69602	14	2019
603081	13.5411	4.77912	0	0	0	0	0.527351	1	1.94293	1	0	0	0.0542853	21.4844	0	0.4331	22.1901	42.923	35	2019
603083	13.9978	4.77912	2	0	0	1	0.591271	1	1.0915	1	0	0	0.00751295	21.8131	0	0.4279	21.7861	0.040379	39	2019
603086	13.3847	4.77912	0	0	0	0	0.324185	1	2.40048	0	0	0	0.0888044	21.1772	0	0.5684	21.558	4.96997	26	2019
603096	13.8155	4.7185	0	0	0	0	0.0747422	1	12.5161	1	0	0	0.116553	20.6457	0	0.6669	21.4623	4.21261	85	2019
603098	13.7102	4.79579	2	0	1	1	0.560736	1	2.02523	1	0	0	0.0449943	21.9342	0	0.7376	22.2727	7.57481	50	2019
603099	12.8992	4.67283	1	1	0	0	0.177588	1	2.65499	0	1	0	0.0572013	19.9623	0	0.7197	20.9976	0	78	2019
603100	14.2276	4.78749	0	0	0	0	0.519741	1	1.54184	0	0	0	0.0452381	22.1018	1	0.5251	22.3493	0	40	2019
603101	13.8155	4.77912	7	0	0	3	0.637841	1	0.344965	0	0	0	0.00728815	22.2118	0	0.7145	22.0611	0.26875	52	2019
603103	13.8155	4.29046	0	0	0	0	0.308101	1	1.93534	1	0	0	0.0897049	21.7577	0	0.8919	21.9617	0	86	2019
603108	14.6484	4.78749	1	0	1	0	0.610711	1	1.08108	1	0	0	0.0565825	22.6766	0	0.3678	22.9241	1.2519	51	2019
603111	14.1156	4.54329	0	0	0	0	0.439029	1	2.00951	0	0	0	0.142152	21.9465	1	0.1728	22.2691	11.5164	37	2019
603113	13.2177	4.67283	0	0	0	0	0.319639	1	2.97439	0	0	0	0.0879993	22.8213	0	0.5147	22.8823	1.19781	25	2019
603115	13.4588	4.72739	0	0	0	0	0.195035	0	4.67776	0	0	0	0.0763572	20.8163	0	0	21.193	0	39	2019
603116	14.5087	4.76217	0	0	0	0	0.25846	1	2.89813	1	0	0	0.027646	21.8117	0	0.581	22.2595	15.8985	19	2019
603117	14.5948	4.77912	0	0	0	0	0.597153	1	1.18334	0	0	1	0.0148667	20.6629	0	0.3893	22.5438	0.205485	72	2019
603118	13.5278	4.78749	0	0	0	0	0.460338	1	1.47747	1	0	0	0.0365703	22.7826	0	0.5127	22.835	25.5912	39	2019
603123	13.4588	4.77912	0	0	0	0	0.398614	1	1.25765	1	1	0	0.0326307	22.3199	0	0.6582	22.4096	0	52	2019
603126	13.3047	4.47734	0	0	0	0	0.479265	1	1.6266	1	1	0	0.0367806	21.5444	0	0.6037	22.0719	0.003276	74	2019
603127	12.8992	4.62497	2	1	0	0	0.416532	1	1.32691	1	0	0	0.125693	20.276	0	0.5286	21.0724	5.68926	73	2019
603128	14.7633	4.46591	0	0	0	0	0.348143	1	2.01669	1	0	0	0.0585068	23.0508	1	0.505	22.5809	0.431505	58	2019
603129	13.7102	4.7185	0	0	0	0	0.577477	1	1.29113	1	0	0	0.0685595	21.8995	0	0.5209	21.6544	0.929622	37	2019
603131	13.7102	4.78749	0	0	0	0	0.237708	1	2.93702	1	0	0	0.0545691	20.6262	0	0.6129	21.2048	20.671	34	2019
603133	13.487	4.77912	0	0	0	2	0.480483	1	1.19758	0	0	0	-0.0263268	20.1225	1	0.5398	21.2913	40.3089	39	2019
603136	13.1224	4.78749	1	1	0	0	0.198107	1	1.32865	0	0	0	0.114587	20.0364	0	0.6177	20.9351	70.59	78	2019
603156	13.8155	4.69135	0	0	1	0	0.178473	0	4.85627	0	0	0	0.178375	22.7327	1	0.4937	23.4386	18.0654	15	2019
603158	13.653	4.67283	0	0	0	0	0.48425	1	1.27907	0	0	0	0.0552964	20.7563	0	0.6641	21.6206	0.291857	36	2019
603160	13.9978	4.77912	0	0	0	0	0.179564	1	4.70133	1	0	0	0.295251	22.5909	0	0.7006	22.7836	49.5908	39	2019
603165	13.5278	4.55388	0	0	0	0	0.244973	1	6.78395	1	0	0	0.128589	21.2394	0	0.6028	21.3848	54.2225	22	2019
603166	13.4588	4.45435	1	1	0	0	0.327494	1	1.4216	0	0	0	0.0443022	21.1385	0	0.7405	21.8898	1.72047	36	2019
603167	12.6115	4.67283	1	1	0	0	0.335464	1	1.87436	0	0	0	0.0813512	21.2318	0	0.4366	22.4002	1.12448	55	2019
603168	13.9108	4.74493	0	0	0	0	0.0630988	1	9.68778	1	0	0	0.00494378	20.0615	0	0.528	21.1866	3.38508	27	2019
603169	13.6292	4.78749	0	0	0	0	0.818994	1	0.882765	0	0	0	0.00793958	21.9581	0	0.6451	23.1368	0	35	2019
603178	13.5411	4.75359	0	0	0	0	0.673187	1	0.664905	1	0	0	-0.12755	20.9227	0	0.6939	21.3789	2.96447	36	2019
603179	13.3047	4.46591	0	0	0	0	0.639763	1	1.26383	0	0	0	0.0374824	21.8337	0	0.5702	22.2938	18.4495	36	2019
603180	13.5924	4.61512	1	1	0	0	0.546414	1	1.38603	0	0	0	0.0904337	21.4772	0	0.6261	21.7076	11.0309	21	2019
603181	13.5924	4.51086	0	0	0	0	0.311376	1	3.96492	1	0	0	0.110589	21.362	0	0.395	21.5633	11	26	2019
603183	13.5278	4.67283	0	0	0	0	0.267618	1	2.01516	0	0	0	0.0612375	20.2312	0	0.242	21.0329	33.8923	74	2019
603185	12.7657	4.34381	1	1	0	0	0.381901	0	1.5491	0	0	0	0.0670805	20.5078	0	0.6707	21.7394	44.5491	35	2019
603186	13.1806	4.27667	0	0	0	0	0.687817	1	0.94294	1	0	0	0.0425248	21.4293	0	0.5253	21.6034	3.06476	39	2019
603187	13.1224	4.2485	1	1	0	0	0.345585	0	2.25245	0	1	0	0.0981887	21.1522	0	0.3736	21.5298	43.833	34	2019
603189	13.4588	4.69135	0	0	0	0	0.166921	1	4.76528	1	0	0	0.0351785	19.5129	0	0.5513	20.7008	50.1359	65	2019
603192	13.3047	4.69135	0	0	0	0	0.293211	0	2.77536	1	0	0	0.0773315	21.0879	0	0.7031	21.2591	0	26	2019
603196	13.5924	4.75359	0	0	0	0	0.210575	1	3.47229	1	0	0	-0.00430273	20.8316	0	0.7275	20.853	12.6958	18	2019
603198	13.567	4.75359	0	0	0	0	0.316328	1	2.33214	0	0	0	0.133673	22.0522	0	0.8138	22.6647	0	15	2019
603199	13.017	4.78749	0	0	0	0	0.167273	1	2.44614	0	0	0	0.0811823	20.1019	1	0.6179	21.0889	0	78	2019
603200	13.3047	4.77912	0	0	0	0	0.248619	1	3.33661	1	0	0	0.0375021	20.1847	0	0.5771	20.7951	46.3025	77	2019
603203	13.1224	4.75359	0	0	0	0	0.141891	1	6.69763	0	1	0	0.150315	19.9486	0	0.6486	20.868	10.6716	35	2019
603208	13.5924	4.68213	0	0	0	0	0.51416	1	1.45122	1	0	0	0.0939442	21.4296	0	0.6187	21.7748	32.7905	21	2019
603214	14.2855	4.46591	0	0	0	0	0.349592	0	2.39479	1	0	1	0.102665	21.6236	0	0.5425	21.2273	37.7955	52	2019
603218	13.4588	4.72739	1	1	0	0	0.462181	1	2.56961	1	0	0	0.0765889	21.972	0	0.6211	22.6085	31.4675	34	2019
603220	13.3047	4.78749	0	0	0	0	0.486437	0	1.75312	0	0	0	0.0477158	21.3285	0	0.4042	21.8922	32.1553	65	2019
603222	13.7102	4.78749	1	1	0	0	0.485338	1	1.06103	1	0	0	0.0352293	20.4636	0	0.5529	21.4578	2.15469	27	2019
603223	13.8155	4.76217	2	1	0	0	0.318546	1	1.30433	0	0	0	0.00867957	22.6744	0	0.4486	21.1991	3.23077	54	2019
603225	14.4033	4.46591	0	0	0	0	0.490831	1	0.857269	1	0	0	0.0591555	24.254	0	0.5984	23.8544	2.88979	28	2019
603226	13.017	4.77912	0	0	0	0	0.192073	1	3.76443	1	0	0	0.0989759	20.4959	0	0.6855	20.8538	2.6779	20	2019
603227	13.9978	4.77912	0	0	0	0	0.546018	1	1.22669	0	0	0	0.0365924	21.4816	1	0.4147	21.9601	0.107515	26	2019
603228	13.9978	4.34381	1	1	0	0	0.361835	1	1.80065	1	1	0	0.0881033	22.5689	0	0.7955	22.9003	1.53361	39	2019
603232	13.3047	4.7362	1	1	0	0	0.222815	1	3.66377	1	0	0	0.0817654	19.7305	0	0.3443	20.5668	8.45785	65	2019
603233	14.0466	4.77068	0	0	0	0	0.500491	1	1.36604	1	0	0	0.0803216	23.1339	0	0.6255	22.8834	42.3879	52	2019
603236	13.1806	4.65396	0	0	0	0	0.415164	0	2.10146	1	0	0	0.0504784	22.1415	0	0	21.7989	0	39	2019
603239	13.3847	4.67283	0	0	0	0	0.167215	1	3.96228	1	0	0	0.0813632	20.2808	0	0.6649	20.9031	19.2819	36	2019
603256	14.0387	4.77068	0	0	0	0	0.247977	0	2.43699	1	0	1	0.054997	20.3118	0	0	21.3627	0	30	2019
603258	13.2177	4.68213	0	0	1	1	0.231394	1	2.78917	1	0	0	0.0910792	20.3619	0	0.335	21.6434	43.8157	64	2019
603259	15.0215	4.44265	0	0	0	0	0.404575	0	1.9087	0	0	1	0.0653716	23.2783	1	0.2462	24.0988	0.022657	73	2019
603260	14.7318	4.74493	1	1	0	0	0.505269	1	0.603168	1	0	0	0.0640614	22.9137	0	0.8562	23.579	0	26	2019
603266	13.5924	4.78749	0	0	0	0	0.222625	1	3.3669	1	0	0	0.0567593	20.6388	0	0.6641	20.8838	1.5	29	2019
603267	13.1224	4.38203	0	0	0	0	0.118557	0	8.99322	1	1	0	0.118098	20.7763	0	0	21.5818	0	39	2019
603268	13.4298	4.78749	0	0	1	0	0.413053	1	1.08181	1	0	0	0.0389154	20.1792	0	0.5791	20.9229	25.4119	30	2019
603277	13.8155	4.75359	0	0	0	0	0.221956	1	3.42359	1	0	0	0.113731	21.2688	0	0.6615	21.6843	59.4334	34	2019
603278	13.1224	4.44265	0	0	0	0	0.5804	1	1.23244	0	0	0	0.0374804	21.7276	0	0.6655	22.1249	41.0787	33	2019
603283	13.8643	4.77068	1	1	0	0	0.506733	1	1.32969	0	0	0	0.0618139	20.9102	0	0.7151	21.4604	3.96971	35	2019
603288	14.604	4.45435	0	0	0	0	0.329491	1	2.54052	1	0	1	0.21638	23.7088	0	0.7286	23.9322	14.4582	14	2019
603289	13.4588	4.69135	0	0	0	0	0.267755	1	3.01991	1	0	0	0.0817071	20.5045	0	0.6896	21.0636	0.112569	35	2019
603297	13.4588	4.78749	0	0	0	0	0.108425	0	7.02359	1	0	0	0.109834	20.1665	1	0.514	20.9591	2.97619	40	2019
603298	14.1871	4.72739	0	0	0	0	0.254034	1	2.1985	1	0	0	0.113766	22.9041	1	0.6713	22.5605	5.93075	34	2019
603299	14.152	4.78749	0	0	0	0	0.419216	1	0.997688	0	0	0	0.0368256	22.1561	1	0.5542	22.6785	0	14	2019
603300	13.017	4.66344	1	0	0	1	0.606567	1	0.523955	1	0	0	0.0765779	20.8664	0	0.268	22.3684	23.3828	71	2019
603303	13.4588	4.27667	0	0	0	0	0.352743	1	2.1983	1	0	0	0.0756334	22.1687	0	0.7298	22.1383	0	38	2019
603305	13.1224	4.59512	2	1	0	0	0.378164	1	1.78148	1	0	0	0.0827381	20.816	0	0.7725	21.6383	19.3137	32	2019
603306	12.7657	4.78749	0	0	0	0	0.101219	1	8.74994	0	0	0	0.0885182	20.7089	1	0.5281	21.7072	5.94947	36	2019
603308	13.7102	4.77912	0	0	0	0	0.439473	1	1.15245	0	0	0	0.0155785	21.3441	1	0.3757	22.7313	3.43342	35	2019
603309	13.5861	4.65396	1	0	1	1	0.288065	1	1.8194	1	0	0	0.085517	20.7171	0	0.615	21.0988	0	35	2019
603311	13.4	4.72739	0	0	0	0	0.321942	1	2.07634	1	0	0	0.0661865	20.2907	0	0.5738	20.9142	0.663429	35	2019
603313	13.3047	4.77912	1	0	1	0	0.479664	1	1.29222	0	0	0	0.0848975	22.0665	0	0.724	22.2536	64.2312	21	2019
603315	13.9978	4.77912	0	0	1	0	0.329745	1	2.45554	0	0	0	0.0576594	20.5436	0	0.6473	21.3993	0.316798	34	2019
603317	13.3047	4.51086	0	0	0	0	0.140221	0	5.95081	0	1	0	0.138622	21.2698	0	0	21.4852	0	14	2019
603318	13.6877	4.44265	1	0	1	0	0.451651	1	1.6331	0	0	0	-0.072808	19.595	0	0.6703	21.2238	0.364491	35	2019
603319	13.6877	4.61512	0	0	0	0	0.549659	1	1.17191	0	0	0	0.0515547	20.7249	0	0.3268	21.314	7.6365	36	2019
603320	13.017	4.66344	0	0	0	0	0.362656	1	3.99378	1	1	0	0.0378244	20.3545	0	0.6808	20.804	16.498	34	2019
603322	13.3047	4.69135	0	0	0	0	0.721726	1	1.29237	1	1	0	-0.0255543	20.9599	0	0.5938	21.5268	5.5639	65	2019
603326	13.4588	4.65396	0	0	0	0	0.389551	1	1.44607	0	1	0	0.0987922	21.01	0	0.7128	21.1672	0.207657	21	2019
603328	13.7102	4.77912	0	0	0	0	0.188372	1	4.08772	1	0	0	0.117995	21.8254	0	0.7297	22.2035	0.120768	39	2019
603329	13.5924	4.78749	1	1	0	0	0.371243	1	1.75671	1	0	0	-0.0981933	21.2859	0	0.6375	20.8172	0	58	2019
603330	13.4588	4.78749	1	0	1	1	0.426319	1	1.42569	1	0	0	0.0178867	20.3063	0	0.5763	20.7936	37.0763	26	2019
603333	13.4588	4.75359	0	0	0	0	0.476124	1	1.66614	0	0	0	0.0347596	21.433	0	0.6067	21.8014	1.66729	38	2019
603336	13.3847	4.27667	1	1	0	0	0.192391	1	3.47094	1	0	0	0.0729778	20.563	0	0.6822	20.8028	54.3733	13	2019
603337	13.7642	4.49981	0	0	0	0	0.34804	1	1.96967	1	0	0	0.073157	22.0064	0	0.731	22.1528	0.21785	35	2019
603338	13.3047	4.77912	0	0	0	0	0.339948	1	2.33784	1	0	0	0.142831	21.5943	0	0.6412	22.3042	47.4915	35	2019
603339	13.017	4.66344	0	0	0	0	0.291911	1	2.35396	0	0	0	0.0525224	20.8848	0	0.4505	21.6254	44.2698	34	2019
603345	13.9978	4.62497	1	1	0	0	0.517349	1	1.21368	0	0	0	0.0656769	22.3847	0	0.5891	22.461	9.90423	13	2019
603348	13.2177	4.51086	0	0	0	0	0.423098	0	2.36514	1	0	0	0.0180695	21.1536	0	0.4092	22.0922	13.6364	33	2019
603351	13.7102	4.69135	0	0	0	0	0.148844	0	4.13751	0	1	0	0.0878492	20.5963	0	0	21.1005	0	27	2019
603355	13.7102	4.78749	0	0	0	0	0.405044	1	2.04133	0	1	0	0.0934142	22.4643	0	0.8096	22.4054	16.3398	38	2019
603357	13.8055	4.7362	0	0	0	0	0.305241	1	2.87479	0	0	0	0.096024	21.2051	1	0.5335	21.9426	3.76825	74	2019
603358	13.5924	4.78749	0	0	0	0	0.399851	1	1.4904	0	0	0	0.0364203	22.153	0	0.706	22.2581	13.3075	36	2019
603359	13.4588	4.72739	0	0	0	0	0.497126	1	1.68056	0	0	0	0.0629989	21.4247	0	0.5198	22.5099	1.7588	77	2019
603360	12.9715	4.38203	0	0	0	0	0.131026	1	4.91085	0	0	0	0.257969	20.5862	0	0.6318	20.8966	0	26	2019
603363	14.152	4.61512	1	1	0	0	0.739199	1	0.447711	0	0	0	0.0203907	22.4791	0	0.5896	22.3169	19.4385	13	2019
603365	13.8738	4.62497	0	0	0	0	0.192318	1	4.08613	1	0	0	0.111531	21.8225	0	0.5056	21.7632	11.5726	17	2019
603366	13.7102	4.78749	0	0	0	1	0.484106	1	0.88989	0	0	0	0.0141476	21.937	0	0.6154	22.5612	0.5067	38	2019
603367	13.7102	4.79579	0	0	0	1	0.173476	1	4.27137	0	0	0	0.0930279	22.1374	0	0.6563	22.4341	0	27	2019
603368	13.3047	4.7362	2	0	1	0	0.610517	1	1.46875	0	0	0	0.0639605	23.4217	0	0.3476	23.2047	30.1469	51	2019
603369	13.5278	4.78749	0	0	0	0	0.283835	1	2.33681	0	0	0	0.144909	22.3071	0	0.5736	23.0321	12.1738	15	2019
603377	13.4588	4.75359	0	0	0	0	0.517402	1	0.804222	1	0	0	0.0570861	20.8314	0	0.6844	22.2185	0.009422	82	2019
603378	13.6171	4.68213	0	0	0	0	0.570478	1	1.39869	1	0	0	0.035903	21.6091	0	0.4712	21.8802	7.02172	26	2019
603379	13.9978	4.74493	0	0	0	0	0.0750223	0	11.2413	1	0	0	0.120438	22.0931	0	0	22.4018	0	26	2019
603383	12.8992	4.59512	0	0	0	0	0.148907	1	6.06975	0	0	0	0.0963548	19.6441	0	0.5087	21.0097	31.8167	65	2019
603385	13.8155	4.38203	0	0	0	0	0.255909	1	2.67535	0	1	0	0.0725861	21.8896	0	0.4126	22.2858	9.41875	30	2019
603387	13.3047	4.43082	1	0	0	5	0.162372	1	4.94453	0	0	0	0.174308	20.691	0	0.5116	21.4202	39.8262	27	2019
603388	13.4588	4.7185	2	1	0	0	0.634475	1	1.20629	1	0	0	0.0464727	20.7311	0	0.5088	21.8009	7.3231	1	2019
603393	14.1871	4.51086	0	0	1	0	0.33356	1	3.3229	0	1	0	0.0914303	21.5546	0	0.4469	22.8679	0.455876	45	2019
603396	13.5924	4.67283	1	1	0	0	0.454096	1	1.90737	0	0	0	0.0399477	20.5748	0	0.6034	21.2774	52.0755	35	2019
603398	13.3047	4.77912	0	0	1	0	0.28829	1	1.77707	1	0	0	0.0729497	20.1018	0	0.6871	20.7625	0.10739	24	2019
603399	14.0779	4.79579	0	0	0	0	0.348964	1	2.10947	0	0	0	-0.068604	21.7723	0	0.511	21.9261	3.54421	32	2019
603416	12.7939	4.7185	0	0	0	0	0.177539	1	4.66731	0	1	0	0.111728	20.2919	0	0.6521	21.1035	67.3082	40	2019
603421	13.5924	4.7362	0	0	0	0	0.19539	1	3.05893	0	0	1	0.0431941	21.3167	0	0.5869	22.0449	40.5529	65	2019
603429	13.4588	4.59512	0	0	2	0	0.252688	1	2.31864	0	0	0	0.127209	20.325	0	0.5925	21.1928	1.5	23	2019
603444	13.7102	4.59512	0	0	0	0	0.213719	1	3.05461	0	0	0	0.244054	21.4982	1	0.4905	22.1978	41.8645	64	2019
603456	13.8155	4.60517	0	0	1	0	0.387969	1	1.69321	1	0	0	0.0507387	21.4248	0	0.5024	22.2645	3.28631	27	2019
603458	13.5924	4.75359	0	0	0	0	0.557025	1	1.83214	0	0	0	0.0726593	21.6646	0	0.1477	22.5071	10.6512	74	2019
603466	13.6647	4.67283	0	0	1	0	0.553535	1	1.61582	1	1	0	0.0700905	21.4313	0	0.6819	22.0425	27.7752	87	2019
603486	14.2244	4.77912	0	0	0	0	0.426286	0	1.72785	0	1	0	0.0279916	22.3933	0	0.6569	22.1893	0	38	2019
603488	12.6115	4.68213	0	0	0	0	0.111499	1	7.6193	0	0	0	0.0865304	19.7337	0	0.4033	20.7217	30.0552	38	2019
603489	13.6877	4.63473	0	0	0	0	0.132876	0	7.25834	0	0	0	0.141632	20.9028	0	0	21.5503	0	38	2019
603496	13.5144	4.46591	1	1	0	0	0.170716	1	4.7408	1	0	0	0.064002	19.8888	1	0.3754	20.686	43.2934	39	2019
603500	13.3047	4.36945	0	0	0	0	0.0669123	1	11.1954	1	0	0	0.0923635	19.6312	0	0.517	20.6825	28.0327	37	2019
603501	14.604	4.61512	0	0	2	0	0.544789	1	1.43063	1	0	0	0.0403563	23.3357	0	0.6596	23.5841	4.34673	39	2019
603505	13.8155	4.72739	0	0	0	0	0.445531	1	0.889321	1	0	0	0.12303	20.5111	0	0.5746	21.3278	0.333967	10	2019
603506	13.7642	4.79579	0	0	0	0	0.544467	0	1.41218	1	0	0	0.0746902	20.942	0	0.6082	21.1998	21.4773	70	2019
603507	13.3047	4.54329	0	0	1	0	0.568669	1	1.00669	0	0	0	0.0113561	21.3033	0	0.4472	21.934	0.772946	38	2019
603508	13.4588	4.60517	0	0	1	0	0.111809	1	3.83902	0	0	0	0.161711	20.6205	0	0.5626	22.3273	1.2	37	2019
603515	13.8643	4.74493	0	0	0	0	0.38125	1	2.04867	1	0	0	0.109871	22.8461	0	0.8279	22.816	18.675	38	2019
603516	13.3047	4.47734	1	1	0	0	0.11499	0	5.83334	1	0	0	0.121334	19.7324	0	0.5323	20.6625	45.3036	39	2019
603517	13.9978	4.72739	0	0	0	0	0.164267	1	2.80585	0	1	0	0.14479	22.3665	0	0.5496	22.4212	0	13	2019
603518	13.4588	4.77912	0	0	0	0	0.587165	1	0.844009	0	0	0	0.0193757	21.7925	0	0.5442	22.6613	49.6693	18	2019
603519	13.1224	4.72739	0	0	0	0	0.394971	1	1.97551	0	0	0	0.109304	20.9735	0	0.5471	20.9134	47.1225	38	2019
603520	14.0779	4.52179	5	0	2	2	0.704805	1	0.772375	1	0	0	0.0524905	20.9924	0	0.5021	21.9717	18.75	27	2019
603528	13.3047	4.60517	0	0	1	0	0.242227	1	3.33499	0	0	0	0.0692687	20.3636	0	0.6706	21.4926	0.941651	39	2019
603533	13.9978	4.62497	0	0	0	0	0.343671	1	2.34898	1	0	0	0.0768182	21.3558	0	0.683	21.3712	37.0365	64	2019
603535	13.2708	4.5326	0	0	0	0	0.229249	1	2.46884	1	0	0	0.0618095	20.9008	0	0.5035	21.4551	7.44348	59	2019
603538	13.1224	4.69135	0	0	1	0	0.399947	1	1.29667	1	0	0	0.0615156	20.889	0	0.3711	21.6841	9.8987	27	2019
603556	14.1156	4.75359	1	1	0	0	0.228755	1	4.7611	1	0	1	0.0739037	21.8065	0	0.6481	22.6381	3.3715	40	2019
603557	13.4588	4.77912	1	1	0	0	0.349764	1	2.47145	1	0	0	0.0550585	21.1442	0	0.7755	21.6689	5.26335	19	2019
603558	13.8925	4.2485	0	0	0	0	0.189662	1	1.67448	1	0	0	0.0724112	21.3001	0	0.4487	22.0484	39.3193	17	2019
603566	13.3047	4.78749	0	0	0	0	0.129847	1	4.25916	0	0	0	0.0573333	20.3126	0	0.5393	21.368	4.2693	27	2019
603567	14.221	4.79579	0	0	0	0	0.417856	1	2.39986	0	1	0	0.0450007	21.9162	0	0.8547	22.9226	0.001413	27	2019
603568	14.0387	4.75359	0	0	0	0	0.387647	1	2.85818	1	0	0	0.140557	21.4353	0	0.6234	22.6569	16.5078	77	2019
603569	13.7642	4.69135	0	0	0	0	0.542394	1	1.55691	1	1	0	0.0190379	22.2888	0	0.8521	22.5425	0	72	2019
603577	13.1224	4.44265	1	1	0	0	0.495701	1	1.70085	0	0	0	0.0240524	21.2047	0	0.5315	21.6347	22.8158	33	2019
603579	13.3047	4.46591	0	0	0	0	0.337188	1	2.25803	1	0	0	0.117074	21.5622	0	0.5443	21.624	30.8521	35	2019
603583	13.7102	4.70048	0	0	0	0	0.186696	0	4.00575	1	0	0	0.130494	21.0653	0	0.5894	21.4995	24.9959	38	2019
603585	13.2759	4.7185	0	0	0	0	0.111068	1	5.98815	0	0	0	0.142927	21.318	0	0.55	21.7721	45	26	2019
603586	13.8643	4.77912	2	0	0	1	0.22051	1	3.90568	0	0	0	0.0723613	21.207	0	0.5484	21.7555	2.04378	36	2019
603587	13.7102	4.59512	0	0	0	0	0.156412	0	5.3908	1	0	0	0.159092	21.5897	0	0.7232	22.0905	65.6091	18	2019
603588	13.2177	4.75359	0	0	0	0	0.680442	1	1.1325	1	0	0	0.0422386	22.3477	0	0.3296	23.1617	1.83086	77	2019
603589	13.7321	4.77068	0	0	0	0	0.262024	1	2.913	0	0	0	0.181049	22.2649	0	0.3367	22.9747	27.1697	15	2019
603595	13.5171	4.38203	0	0	0	0	0.437207	1	1.33693	1	0	0	-0.0787479	20.3089	0	0.6796	21.3572	26.5573	39	2019
603596	13.5924	4.52179	0	0	0	0	0.431083	0	2.02714	0	0	0	0.105362	21.8728	1	0.4946	22.1881	23.1473	36	2019
603598	13.7102	4.79579	0	0	1	0	0.78445	1	1.2529	1	1	0	-0.130466	21.8218	0	0.6245	21.204	48.4289	72	2019
603599	13.1224	4.77912	0	0	0	0	0.229333	1	3.08259	0	0	0	0.0766293	21.858	0	0.5276	22.6101	0.451925	26	2019
603600	13.5541	4.77912	0	0	0	1	0.345081	1	1.9275	1	0	0	0.0972058	21.6195	0	0.5033	21.3682	6.93794	21	2019
603601	13.1224	4.7362	0	0	0	0	0.401546	1	1.39118	0	1	0	0.0689997	20.9482	0	0.5014	21.6186	38.8627	30	2019
603602	13.3535	4.77912	1	1	0	0	0.412907	1	2.11819	1	0	0	0.0237397	20.578	0	0.4106	20.9141	7.28065	65	2019
603605	13.7102	4.52179	0	0	0	0	0.305202	1	2.18781	1	0	0	0.122969	21.8622	0	0.641	21.815	27.9706	26	2019
603606	13.8155	4.52179	0	0	0	0	0.4566	1	1.69551	1	0	0	0.114677	22.029	0	0.4857	22.0952	0	38	2019
603608	14.6657	4.77912	1	1	0	0	0.183605	1	2.92676	1	0	1	0.0783195	21.46	0	0.5471	21.702	0.230411	19	2019
603609	13.9108	4.47734	0	0	0	0	0.289655	1	1.62873	0	0	0	0.163661	23.602	0	0.3692	22.937	28.4514	13	2019
603611	13.5924	4.79579	0	0	0	0	0.678953	1	1.13179	1	0	0	0.0489058	21.8505	0	0.4143	22.3437	17.552	34	2019
603612	13.7102	4.77068	0	0	0	0	0.603967	1	1.33482	0	0	0	0.0114534	22.1984	0	0.5472	22.7718	0.244828	30	2019
603613	13.5924	4.38203	0	0	0	0	0.490422	0	2.00039	1	0	0	0.0837317	22.697	0	0	21.5246	0	64	2019
603615	13.6506	4.55388	0	0	0	0	0.117191	1	5.22214	0	0	0	0.0441216	20.4833	0	0.5669	21.168	21.6874	29	2019
603616	13.5924	4.79579	0	0	0	0	0.675544	1	0.880584	1	0	0	-0.0267338	20.7004	0	0.5058	21.5549	3.04034	30	2019
603617	13.3847	4.47734	1	1	0	0	0.35166	1	1.80812	1	0	0	0.0822364	20.3268	0	0.6707	20.6318	1.919	34	2019
603618	14.2076	4.74493	0	0	1	0	0.592772	1	1.60402	1	0	0	0.0181421	22.3144	0	0.5526	22.6147	0.65513	38	2019
603626	13.3645	4.77912	0	0	0	0	0.630087	1	0.662944	0	0	0	-0.0414385	21.4781	0	0.5868	22.2489	2.93492	33	2019
603628	13.981	4.78749	1	0	1	0	0.615966	1	1.22309	0	0	0	-0.0213994	20.9465	0	0.636	21.6219	55.6439	41	2019
603630	14.2342	4.78749	1	0	1	1	0.0996467	1	8.74568	1	0	0	0.0261467	20.6875	0	0.6086	21.3801	30.6562	26	2019
603633	13.1224	4.77912	1	1	0	0	0.448945	1	1.24969	1	0	0	0.0306531	19.9576	0	0.4036	21.0455	13.0093	39	2019
603636	13.5924	4.54329	0	0	0	0	0.447328	1	1.75279	0	0	0	0.0591071	21.0448	0	0.6174	22.0614	57.4339	65	2019
603637	13.3047	4.60517	0	0	2	0	0.420434	1	2.17424	1	0	0	0.0429598	20.7557	0	0.1289	21.0148	13.3464	74	2019
603638	13.3047	4.69135	1	1	0	0	0.248168	1	2.53865	0	1	0	0.128544	21.0896	0	0.625	21.7023	0.53125	35	2019
603639	13.4588	4.77912	0	0	0	0	0.358608	1	1.72664	0	0	0	0.0902994	21.6262	0	0.6329	21.9752	3.94009	26	2019
603648	13.2177	4.75359	0	0	0	0	0.131022	1	4.03969	1	1	0	0.059553	20.982	1	0.4964	21.3955	2.83869	72	2019
603650	13.9108	4.77068	2	1	0	0	0.409881	0	1.15862	1	0	1	0.0782274	21.5154	0	0.7758	22.1326	0	26	2019
603656	12.7657	4.69135	0	0	0	0	0.111575	1	8.03567	0	0	0	0.0574149	19.7692	0	0.5142	20.7777	44.5857	35	2019
603658	13.2177	4.77912	0	0	0	0	0.381101	1	2.04377	0	0	0	0.184854	21.7089	0	0.8624	22.1718	0	27	2019
603659	14.507	4.46591	1	0	1	0	0.551761	1	1.19053	1	0	1	0.0835201	22.2916	0	0.5512	22.8189	14.9688	38	2019
603660	13.4588	4.72739	1	1	0	0	0.358716	1	2.42185	0	0	0	0.0306182	21.658	0	0.3152	21.7809	5.36695	39	2019
603661	13.8155	4.77912	0	0	0	0	0.305523	1	2.26436	1	0	0	0.0660931	21.7893	0	0.7154	22.0435	59.7913	21	2019
603662	13.5924	4.76217	0	0	0	0	0.161066	0	4.84921	1	0	0	0.087619	20.4228	0	0	21.4612	0	40	2019
603663	12.7939	4.38203	1	1	0	0	0.450068	1	1.31028	0	1	0	0.103828	20.4503	0	0.6269	20.7585	0.16727	30	2019
603665	13.3047	4.78749	0	0	0	0	0.271605	1	1.9187	1	0	0	0.0356708	20.71	0	0.6288	21.0826	0	17	2019
603666	13.5924	4.66344	0	0	0	0	0.226529	0	4.07953	0	0	0	0.164752	20.4	0	0.5365	21.1647	9.76124	35	2019
603667	13.5924	4.7362	1	0	1	0	0.41432	1	1.21028	1	0	0	0.033717	21.3208	0	0.4374	21.8583	26.4598	34	2019
603668	13.9978	4.07754	0	0	0	0	0.486572	1	1.30804	0	0	0	0.0278273	21.6105	0	0.4597	21.7262	30.5737	13	2019
603669	13.3047	4.68213	1	1	0	0	0.313365	1	3.05977	0	0	0	0.105356	21.2149	0	0.6113	21.3722	9	27	2019
603677	13.443	3.95124	1	0	1	0	0.394918	1	2.58742	1	0	0	0.042997	21.2339	0	0.5987	21.297	14.0728	38	2019
603678	13.6506	4.35671	1	1	0	0	0.279781	1	2.68228	0	0	0	0.0875626	21.6669	0	0.4919	22.2086	6.92753	39	2019
603679	13.1224	4.72739	1	1	0	0	0.442559	1	1.8581	0	1	0	0.0760048	20.3834	0	0.4513	20.9349	20.6386	38	2019
603680	13.7642	4.75359	0	0	0	0	0.547361	0	1.54453	0	0	0	0.0419256	22.0458	0	0.7847	22.9465	1.62166	37	2019
603686	13.9108	4.66344	0	0	0	0	0.416766	1	1.77867	0	0	0	0.0654121	22.165	1	0.3	22.2361	6.99328	35	2019
603688	13.017	4.7362	0	0	0	0	0.206059	1	14.5095	0	0	0	0.0841733	20.249	0	0.6388	21.385	31.5474	30	2019
603689	13.5245	4.77912	0	0	0	0	0.279709	1	1.91048	0	0	0	0.0647698	22.1515	1	0.6851	21.951	0	45	2019
603690	13.6506	4.79579	1	0	1	0	0.5392	1	1.72436	1	0	0	0.0338748	20.7096	0	0.5525	21.9041	40.5972	35	2019
603696	13.1224	4.68213	0	0	1	0	0.0723481	1	8.45858	0	0	0	0.0671653	19.8588	0	0.7125	20.2726	54	14	2019
603698	13.5924	4.7185	0	0	0	0	0.289682	1	2.57408	1	0	0	0.0395877	21.2979	1	0.691	22.0902	0	74	2019
603699	13.8936	4.75359	1	0	0	1	0.461869	1	1.66513	0	0	0	0.0924004	21.8406	0	0.8221	22.325	0.169787	34	2019
603700	13.3047	4.61512	0	0	0	0	0.267286	0	3.44611	1	0	0	0.124862	21.0389	0	0	21.2542	0	40	2019
603703	13.4588	4.72739	1	0	1	1	0.601958	1	0.865231	1	0	0	0.0151203	20.5423	0	0.534	21.0586	23.2945	38	2019
603707	13.4588	4.78749	0	0	0	0	0.408459	1	2.10926	0	0	0	0.119376	21.6274	1	0.7034	22.3483	26.1023	27	2019
603708	13.9978	4.7185	1	1	0	0	0.638976	1	0.842114	0	0	0	0.052669	23.4487	0	0.6952	22.8639	0	52	2019
603709	13.4588	4.77068	0	0	0	0	0.40502	0	1.6499	1	0	0	0.0326534	20.7907	0	0.7425	20.7551	30.1929	21	2019
603711	13.9553	4.75359	1	0	1	0	0.352817	1	1.60625	1	0	0	0.0887239	22.104	0	0.7318	22.0882	58.7005	15	2019
603712	13.8155	4.34381	0	0	0	0	0.531854	0	1.66907	1	0	0	0.0631906	21.4844	1	0.7264	22.4216	1.56684	39	2019
603713	12.8992	4.52179	0	0	1	0	0.425562	0	1.55497	1	1	0	0.0763552	21.6065	0	0.606	21.6668	28.5806	58	2019
603716	13.5924	4.79579	1	0	3	1	0.460917	1	1.68859	0	1	0	0.0473689	21.328	0	0.5006	21.8242	4.64966	51	2019
603717	13.5453	4.74493	0	0	0	0	0.580312	1	1.59471	0	0	0	0.0177619	20.5457	0	0.5345	21.9637	56.5329	1	2019
603718	13.3047	4.77912	1	0	0	1	0.416578	1	1.25845	1	0	0	-0.0155233	19.4431	0	0.6008	21.2547	0.023261	27	2019
603722	12.4292	4.74493	1	1	0	0	0.211651	1	2.29455	0	0	0	0.0569599	20.04	0	0.5109	20.3474	32.5121	26	2019
603726	13.5278	4.79579	0	0	0	0	0.433848	1	1.34005	1	0	0	0.0645584	21.1889	0	0.6736	21.2147	1.68919	29	2019
603727	13.3047	4.38203	1	0	1	0	0.260186	1	2.11125	1	0	0	0.0109819	21.0264	0	0.5949	21.8724	0	11	2019
603728	13.7642	4.78749	0	0	1	0	0.241741	1	2.6271	1	0	0	0.0658676	21.445	0	0.7105	21.6981	0	38	2019
603729	13.2177	4.80402	0	0	0	1	0.287357	1	2.05683	1	0	0	-0.052124	20.2815	0	0.4724	20.8497	0.074996	72	2019
603730	14.2538	4.78749	1	1	0	0	0.290258	1	2.46406	1	0	0	0.118877	22.2956	0	0.7869	22.3856	9.6732	36	2019
603733	13.567	4.54329	0	0	0	0	0.478911	0	1.71489	1	0	0	0.0595607	22.2421	0	0.8994	22.7218	0	22	2019
603737	13.9108	4.60517	0	0	0	0	0.676413	1	1.00184	0	0	0	0.0747069	22.5104	0	0.7001	22.4594	66.7175	26	2019
603738	13.4298	4.77912	0	0	0	0	0.297132	1	2.22299	0	1	0	0.00881327	20.178	0	0.5668	20.8906	47.3824	41	2019
603755	12.6115	4.77912	0	0	0	0	0.0784202	0	11.923	0	0	0	0.135036	19.4703	0	0	20.2636	0	14	2019
603757	13.415	4.78749	0	0	0	0	0.205331	1	3.96347	1	0	0	0.12051	20.8498	0	0.3852	21.0712	14.0334	34	2019
603758	12.8992	4.78749	2	0	0	1	0.0701223	1	9.10879	0	0	0	0.0445345	20.2052	0	0.7133	21.6975	3.85189	36	2019
603766	14.2048	4.76217	1	0	0	1	0.42662	1	1.32356	0	1	0	0.045929	23.0889	0	0.5625	23.2983	0.320915	37	2019
603776	14.1739	4.70048	0	0	0	1	0.316879	1	4.53762	0	0	0	0.126086	20.6566	0	0.5039	22.1005	48.6079	74	2019
603777	13.9978	4.77912	0	0	2	0	0.38476	1	1.8063	1	0	0	0.00361815	22.1102	0	0.6415	21.7763	3.27325	52	2019
603778	13.1616	4.78749	0	0	0	2	0.41449	1	2.06938	1	1	0	0.0135809	19.7023	0	0.5646	21.2655	0	1	2019
603786	14.0387	4.7185	0	0	0	0	0.146224	0	5.51131	1	0	0	0.136733	21.7956	0	0	22.0929	0	36	2019
603788	13.5924	4.72739	0	0	0	0	0.146626	1	6.29048	1	0	0	0.0822888	20.6657	0	0.4623	21.499	8.64785	36	2019
603789	13.9017	4.77912	0	0	0	0	0.351937	1	1.83123	1	1	0	0.00825123	20.3744	0	0.6014	21.2652	0	35	2019
603797	13.2177	4.7362	1	1	0	0	0.71099	1	0.4962	1	0	0	0.0325823	20.0061	0	0.7499	22.4083	0	77	2019
603798	13.017	4.74493	0	0	0	0	0.127715	1	5.60874	0	0	0	0.0795822	20.6931	0	0.7046	20.7784	0	25	2019
603799	14.604	4.46591	0	0	1	0	0.5663	1	0.836344	1	0	0	0.0046471	23.6599	0	0.4334	23.8703	1.7e-05	32	2019
603800	13.6877	4.77912	0	0	0	0	0.424185	1	1.86433	0	0	0	0.062065	20.9931	0	0.675	21.2846	0	35	2019
603801	13.1224	4.67283	0	0	0	0	0.376754	1	1.61051	0	0	0	0.106427	21.8092	0	0.4814	21.8532	29.5283	21	2019
603803	13.5861	4.74493	0	0	0	0	0.327822	1	2.65612	1	0	0	0.0449971	21.7016	0	0.2757	22.0847	9.74516	39	2019
603806	13.9017	4.38203	0	0	0	0	0.213828	1	7.82863	1	0	0	0.114994	22.5761	0	0.8017	22.8401	0.004918	29	2019
603808	13.9978	4.79579	1	1	0	0	0.431075	1	2.40427	1	0	0	0.118456	21.6836	0	0.6415	21.961	0.409941	18	2019
603809	13.2177	4.77912	0	0	0	0	0.307931	1	1.71297	0	1	0	0.0513872	20.6482	0	0.3285	21.6296	14.9246	36	2019
603810	13.2177	4.7362	0	0	0	0	0.283932	0	2.48025	0	0	0	0.0225875	20.5791	0	0.5366	21.1543	9.73544	26	2019
603811	13.8155	4.77912	0	0	0	0	0.215546	1	1.56867	1	0	0	0.133601	20.3394	0	0.4281	20.7033	36.6371	27	2019
603813	13.313	4.51086	0	0	0	0	0.204352	1	2.50996	1	0	0	0.0819302	20.7555	0	0.6469	20.5547	0.524846	54	2019
603816	14.7318	4.7362	0	0	0	0	0.486088	1	1.35924	1	0	0	0.0995478	23.1296	0	0.7978	23.2296	1.59896	21	2019
603817	13.2357	4.61512	0	0	0	0	0.532271	1	0.975917	0	1	0	0.0320272	20.2778	1	0.6682	22.1018	0	46	2019
603818	14.691	4.79579	1	0	1	0	0.748306	1	0.724124	1	0	1	0.0126553	22.1771	0	0.718	22.7667	72.7976	21	2019
603822	13.1224	3.89182	1	0	1	0	0.480238	1	1.40219	1	0	0	0.0408272	20.9496	0	0.4744	21.1701	0	26	2019
603823	13.5924	4.68213	0	0	0	0	0.35457	1	1.86443	1	1	0	0.0921418	21.4069	0	0.7033	21.7456	4.28182	26	2019
603825	14.4033	4.77068	0	0	1	0	0.721498	1	1.29385	1	1	0	0.0320353	23.0753	0	0.572	22.5275	29.0256	64	2019
603826	13.5924	4.51086	0	0	0	0	0.218397	1	2.44937	0	0	0	0.082759	20.2404	0	0.6212	21.3112	49.3619	30	2019
603828	13.653	4.78749	0	0	0	0	0.706155	1	1.06093	0	0	0	0.0103035	21.5505	0	0.5303	22.1079	2.64116	50	2019
603833	14.4468	4.78749	0	0	0	0	0.354732	1	1.96685	1	0	0	0.124171	23.3284	0	0.8143	23.4188	77.8689	21	2019
603838	13.1224	4.67283	4	0	2	1	0.175813	1	8.08272	1	1	0	0.0485366	19.8195	0	0.2889	20.6276	29.04	30	2019
603839	13.4588	4.54329	0	0	0	0	0.265556	1	2.56144	1	0	0	0.0828624	21.6145	0	0.6284	22.0981	41.9618	18	2019
603843	14.0387	4.79579	1	0	2	0	0.758408	1	1.1234	0	0	0	0.0145817	22.0393	0	0.4899	22.6085	10.8173	1	2019
603848	13.5924	4.77068	1	0	0	2	0.242658	1	3.19065	1	0	0	0.144716	20.9546	0	0.8787	21.3872	33.6658	33	2019
603858	14.4468	4.77912	0	0	0	0	0.349167	1	1.14613	0	1	0	0.0926697	23.3804	0	0.5257	23.7766	0	27	2019
603859	13.2177	4.74493	1	0	1	0	0.234842	1	3.14154	1	0	0	0.0555792	20.4564	0	0.5338	21.3139	32.4516	74	2019
603866	13.9108	4.65396	1	1	0	0	0.278226	1	4.37461	0	0	0	0.131769	22.4538	1	0.5723	22.3692	40.418	14	2019
603868	13.5645	4.7362	0	0	0	0	0.28808	1	2.37535	1	0	0	0.185027	22.0475	0	0.9116	22.03	8.99908	38	2019
603869	14.4033	4.74493	1	0	0	2	0.440317	1	1.40154	0	0	0	0.0308652	21.8951	0	0.5138	22.6893	0	65	2019
603871	13.017	4.77912	0	0	0	0	0.192595	0	3.92576	1	0	0	0.144321	22.1513	0	0.7125	21.5975	13.7718	58	2019
603876	14.0387	4.77912	0	0	0	0	0.712568	0	1.00748	0	0	0	0.0227078	23.1424	0	0.5907	23.3287	11.4974	32	2019
603877	14.5087	4.69135	2	0	1	0	0.498834	1	1.48294	1	0	0	0.0774194	22.7936	0	0.6886	22.6713	11.7042	18	2019
603878	13.4588	4.47734	0	0	0	0	0.241901	1	3.35991	0	0	0	0.100522	21.5664	0	0.4241	21.865	17.1255	31	2019
603879	13.3047	4.68213	1	1	0	0	0.0770477	1	10.7224	0	0	0	0.0417675	19.8763	0	0.4542	20.1809	17.4722	26	2019
603881	13.3047	4.29046	0	0	0	0	0.705063	1	0.277904	1	0	0	0.0295115	20.4039	1	0.6162	22.0422	0	64	2019
603882	14.4033	4.77912	0	0	0	0	0.470886	1	1.69535	1	0	0	0.0944756	22.3852	0	0.4238	22.2038	16.2854	83	2019
603883	14.221	4.77912	0	0	0	0	0.609572	1	0.949116	0	0	1	0.0619674	23.1797	0	0.6699	23.0183	24.3649	52	2019
603885	14.2538	4.61512	1	1	0	0	0.6094	1	0.472907	1	0	0	0.0305398	23.5416	0	0.7011	24.224	0	56	2019
603886	13.5008	4.67283	2	0	0	1	0.376259	1	1.84902	1	0	1	0.103577	21.522	0	0.7219	21.5957	44.0016	14	2019
603887	13.7102	4.51086	0	0	1	0	0.477337	1	1.44268	1	1	0	0.0522001	21.7963	0	0.4581	22.5711	36.5963	1	2019
603888	13.8155	4.72739	0	0	0	0	0.294073	1	6.66597	1	0	0	0.0685181	21.1743	1	0.6445	22.1579	0	64	2019
603889	13.3047	4.60517	0	0	0	3	0.222161	1	2.60344	1	0	0	0.0468419	21.7202	1	0.491	21.8491	1.87556	17	2019
603896	13.4588	4.5326	1	1	0	0	0.125534	1	4.1172	1	0	0	0.0924051	20.1195	0	0.5263	21.0165	6.98401	27	2019
603897	13.653	4.66344	0	0	0	0	0.337777	0	5.78118	1	0	0	0.0537708	22.327	0	0.7091	21.7874	0.201794	38	2019
603898	13.6412	4.7185	0	0	0	0	0.306243	1	3.17464	1	0	0	0.0957977	21.5231	0	0.6669	22.0341	1.28738	21	2019
603899	14.0779	4.62497	0	0	0	0	0.41033	1	1.75734	1	0	0	0.142242	23.1339	0	0.65	22.7468	5.3913	24	2019
603900	13.5171	4.74493	0	0	0	0	0.138085	1	6.85257	0	0	0	0.0538608	21.0001	0	0.6355	21.7226	31.7217	52	2019
603901	13.9978	4.69135	1	1	0	0	0.590557	1	1.67657	1	0	0	0.0285664	21.3498	0	0.5542	21.9906	0.266689	35	2019
603903	14.3746	4.68213	0	0	0	0	0.646344	1	0.962873	1	0	0	0.0506552	21.0136	0	0.3779	21.7963	4.80229	77	2019
603906	13.5171	4.79579	1	1	0	0	0.299053	1	2.42636	0	0	0	0.0750208	21.2615	1	0.6569	21.4978	0.103911	26	2019
603908	13.3847	4.77068	0	0	0	0	0.317655	1	2.89216	1	0	0	0.0626836	20.0872	0	0.6885	20.2935	0.883831	18	2019
603909	13.3047	4.75359	0	0	0	0	0.412917	1	2.50552	0	0	0	0.05315	20.452	0	0.2561	21.081	23.6463	74	2019
603912	12.8992	4.77912	1	1	0	0	0.436147	1	2.1033	0	0	0	0.0604414	20.275	0	0.701	21.0592	0.451857	35	2019
603916	13.8155	4.67283	1	1	0	0	0.475233	1	1.43293	0	0	0	0.0766492	21.9192	0	0.5414	22.3342	3.52675	26	2019
603918	13.1224	4.78749	0	0	0	0	0.516216	1	1.60263	1	0	0	0.0482012	20.6663	0	0.4352	21.0027	8.71454	65	2019
603919	13.6506	4.51086	0	0	0	0	0.200428	1	2.30712	0	0	0	0.0851385	21.2145	0	0.6694	21.8796	0	15	2019
603920	13.4588	4.66344	0	0	0	0	0.251086	1	2.77916	1	0	0	0.0951411	21.6148	0	0.7023	21.9633	0.017102	39	2019
603926	13.9978	4.74493	0	0	0	0	0.442224	1	1.67835	1	0	0	0.0586448	21.1022	0	0.443	21.4481	6.49705	36	2019
603927	14.221	4.67283	0	0	0	0	0.605237	0	1.59598	1	0	0	0.0752146	22.4279	1	0	22.358	0	65	2019
603928	13.1224	4.74493	0	0	0	0	0.141795	1	4.66187	0	0	0	0.0861622	20.9778	0	0.5781	21.1545	28.1661	26	2019
603929	13.8155	4.46591	0	0	0	0	0.451164	1	2.14062	0	0	0	0.0475303	21.349	0	0.6558	21.478	0	49	2019
603933	13.7429	4.38203	0	0	0	0	0.265787	1	3.32188	0	0	0	0.0195129	21.1139	0	0.7533	21.0768	0	39	2019
603936	13.932	4.77912	1	1	0	0	0.449815	1	1.14826	1	0	0	0.0449676	21.7051	0	0.5087	22.2234	31.4756	39	2019
603938	12.8992	4.38203	0	0	0	0	0.0940147	1	8.85789	0	1	0	0.083623	20.8688	0	0.6825	20.9731	0.973918	26	2019
603939	13.9978	4.60517	0	0	1	0	0.486775	1	1.33853	0	0	0	0.0663614	23.0531	0	0.4907	22.9398	12.2801	52	2019
603955	13.3847	4.66344	0	0	0	1	0.579752	1	1.49403	0	0	0	0.0299125	20.6389	1	0.5749	21.9316	5.56145	1	2019
603958	13.9553	4.75359	0	0	1	0	0.190576	1	4.34322	0	0	0	0.00533079	20.9349	0	0.7144	20.9616	0.063663	19	2019
603959	13.5278	4.78749	0	0	0	0	0.832769	1	0.89432	0	1	0	-0.227777	21.0572	0	0.675	21.7318	0	74	2019
603960	13.4588	4.7362	0	0	0	0	0.40341	1	2.37094	1	0	0	0.0993289	20.4955	0	0.4786	20.9434	31.4981	35	2019
603966	13.4444	4.74493	1	1	0	0	0.576079	1	1.38376	0	0	0	0.0441131	20.8239	0	0.5451	21.6214	19.1457	34	2019
603968	12.8992	4.68213	0	0	0	0	0.246635	1	3.20149	0	0	0	0.105787	21.5376	0	0.2666	21.4601	24.1716	26	2019
603969	13.4588	4.7362	0	0	1	0	0.411374	1	2.0407	1	0	0	0.0561123	21.6965	0	0.4456	21.8632	18.8027	33	2019
603977	13.6624	4.66344	0	0	0	0	0.309447	1	1.44355	0	0	0	0.0479014	21.0872	1	0.6536	21.9039	0.823037	26	2019
603978	13.2708	4.72739	0	0	1	0	0.291194	1	1.53967	1	1	0	0.0443806	20.7566	1	0.5242	21.4766	31.0411	32	2019
603979	14.152	4.66344	0	0	0	0	0.336399	1	2.46593	1	0	0	0.0467476	21.957	0	0.5487	22.6061	1.67689	11	2019
603980	13.5278	4.7362	0	0	0	0	0.156347	1	4.6097	1	0	0	0.0799189	21.6919	0	0.4989	22.419	7.47587	26	2019
603983	13.8155	4.72739	0	0	0	0	0.22303	0	4.22737	1	0	0	0.149235	21.3115	0	0	21.9577	0	26	2019
603985	13.653	4.75359	0	0	0	0	0.398029	1	1.75608	0	0	0	0.0288215	21.0818	0	0.5325	21.3908	45	33	2019
603986	14.0855	4.45435	1	0	1	0	0.153475	1	4.23149	1	0	0	0.0980436	21.8873	0	0.348	22.5435	13.6584	39	2019
603987	14.152	4.51086	0	0	0	0	0.284465	1	2.65686	1	0	0	0.0659362	21.3204	0	0.5478	22.0503	2.07359	35	2019
603988	12.6761	4.74493	0	0	0	0	0.340698	1	2.55919	0	0	0	0.10767	20.2257	0	0.6422	20.7758	30	38	2019
603989	13.3847	4.47734	1	1	0	0	0.393265	1	2.99396	0	1	0	0.0879426	21.5361	0	0.6681	22.0653	17.9167	39	2019
603990	13.2177	4.75359	0	0	0	0	0.332886	1	1.87551	0	0	0	0.0619723	19.624	0	0.3093	20.4492	10.5331	65	2019
603993	16.0752	4.47734	0	0	0	0	0.576462	1	1.56694	0	0	1	0.0151105	24.9527	1	0.6598	25.4843	0.004928	9	2019
603997	14.9141	4.51086	0	0	1	1	0.719956	1	1.01955	1	0	0	0.0205887	23.6137	0	0.7623	23.5892	0.306418	36	2019
603998	13.1956	4.78749	1	0	0	1	0.397258	1	0.935861	0	0	0	0.0395872	20.8129	0	0.4724	21.4139	0.210238	27	2019
603999	13.3847	4.74493	0	0	0	0	0.151742	1	6.09182	0	0	0	0.0304559	20.6947	1	0.6216	21.4429	0	85	2019
688001	13.7102	4.67283	0	0	0	0	0.111934	0	7.44407	0	0	0	0.0825778	20.9526	1	0	21.4826	0	35	2019
688002	13.4588	4.59512	0	0	0	0	0.0792747	0	15.3425	0	1	0	0.0794328	20.3444	1	0	21.6571	0	39	2019
688003	13.2357	4.69135	0	0	0	0	0.138871	0	6.73345	0	0	0	0.0437887	20.1091	1	0	21.3649	0	35	2019
688005	14.221	4.77912	2	0	0	1	0.261843	0	2.77893	1	0	0	0.0147745	22.1559	0	0	22.4896	0	39	2019
688006	13.9978	4.78749	0	0	0	0	0.419199	0	2.06033	1	0	0	0.0760744	20.9956	0	0	22.0655	0	35	2019
688007	13.1806	4.78749	0	0	0	0	0.314662	0	3.06626	1	0	0	0.072391	21.4059	0	0	21.8545	0	39	2019
688008	14.3461	4.75359	0	0	0	0	0.0579673	0	27.4523	1	0	1	0.119893	21.2758	1	0	22.7749	0	39	2019
688009	15.7026	4.45435	0	0	0	0	0.561855	0	1.55538	1	0	1	0.042836	24.4525	1	0	25.3032	0	37	2019
688010	13.7684	4.78749	0	0	0	0	0.121802	0	8.10599	0	0	0	0.045421	20.1784	1	0	21.4309	0	40	2019
688011	13.2177	4.68213	0	0	0	0	0.0601476	0	17.7735	0	1	0	0.0464178	19.0712	1	0	20.9882	0	39	2019
688012	14.7901	4.67283	0	0	0	0	0.21425	0	4.29227	1	0	1	0.0395016	21.3895	1	0	22.2865	0	35	2019
688015	13.1224	4.60517	0	0	0	0	0.69195	0	1.38902	1	0	0	0.0352498	21.2251	1	0	21.9904	0	37	2019
688016	13.3047	4.46591	0	0	0	0	0.0776485	0	14.1321	1	0	1	0.122657	19.6259	1	0	20.868	0	35	2019
688018	13.6647	4.2485	0	0	0	0	0.066795	0	21.7696	1	1	0	0.0918846	20.4454	0	0	21.2685	0	65	2019
688019	13.5924	4.7185	0	0	0	0	0.104549	0	11.0346	1	0	1	0.0664307	19.4694	1	0	20.7144	0	39	2019
688020	13.5924	4.79579	0	0	0	0	0.019829	0	45.9104	1	0	0	0.0860676	19.4912	0	0	21.1751	0	39	2019
688021	13.4588	4.66344	0	0	0	0	0.221884	0	3.69786	0	0	0	0.0483199	19.4068	0	0	20.7894	0	35	2019
688022	13.9978	4.74493	0	0	0	0	0.234244	0	3.75778	0	0	0	0.060046	19.9413	0	0	20.855	0	35	2019
688023	13.7102	4.65396	0	0	0	0	0.28626	0	3.71368	1	0	0	0.0424336	20.6657	1	0	21.499	0	65	2019
688028	12.7657	4.66344	0	0	0	0	0.0498055	0	14.686	1	0	0	0.065935	19.3568	0	0	20.6293	0	35	2019
688029	13.8155	4.51086	0	0	0	0	0.120741	0	7.55906	0	0	0	0.109608	20.9914	0	0	21.7794	0	35	2019
688030	13.3047	4.72739	0	0	0	0	0.15139	0	7.04171	0	0	0	0.0560308	20.3296	0	0	21.2087	0	65	2019
688033	13.5924	4.78749	0	0	0	0	0.0836989	0	10.6236	1	1	0	0.105805	20.1817	1	0	21.6622	0	37	2019
688036	15.0964	4.77912	0	0	0	0	0.534219	0	1.89601	1	0	0	0.101253	23.9559	0	0	23.5993	0	39	2019
688039	13.1224	4.75359	0	0	0	0	0.0766894	0	12.6446	1	0	0	0.0559449	19.4663	0	0	21.1378	0	65	2019
688066	13.653	4.7185	0	0	0	0	0.210255	0	5.03436	1	0	0	0.0546614	20.2144	0	0	21.1457	0	65	2019
688068	13.1224	4.7362	0	0	0	0	0.105246	0	12.065	1	0	0	0.0465059	19.1646	1	0	20.4026	0	27	2019
688088	13.1224	4.75359	0	0	0	0	0.0907088	0	10.7686	1	0	0	0.0765364	20.1514	0	0	21.7344	0	65	2019
688099	14.3062	4.77912	0	0	0	0	0.156768	0	6.24087	1	0	1	0.0472564	21.581	1	0	21.9243	0	65	2019
688101	13.9978	4.61512	0	0	0	0	0.245452	0	3.82121	0	0	0	0.0658309	20.4249	0	0	22.1654	0	35	2019
688111	13.8155	4.44265	0	0	0	0	0.113298	0	9.19285	1	0	0	0.05853	21.1804	0	0	22.6466	0	65	2019
688116	13.7102	4.77912	0	0	0	0	0.0847981	0	14.5514	0	0	0	0.0630578	19.7725	1	0	21.2786	0	26	2019
688122	12.8992	4.47734	0	0	0	0	0.455479	0	2.16294	0	1	0	0.0319549	21.0921	1	0	22.2925	0	32	2019
688139	13.981	4.44265	0	0	0	0	0.191145	0	4.69323	0	0	1	0.0603147	20.7357	1	0	21.8351	0	35	2019
688166	13.8155	4.60517	0	0	0	0	0.0761353	0	9.81459	0	0	0	0.0781563	20.0364	1	0	21.0748	0	27	2019
688168	13.017	4.69135	0	0	0	0	0.0603654	0	15.9782	1	0	0	0.0686093	19.3319	0	0	20.7862	0	65	2019
688188	13.3291	4.77912	0	0	0	0	0.0317227	0	37.8755	1	0	0	0.110838	19.7453	0	0	21.5211	0	65	2019
688258	13.1224	4.7185	0	0	0	0	0.0932136	0	10.8446	0	0	0	0.0435258	19.176	0	0	20.6653	0	65	2019
688268	13.9978	4.77068	0	0	0	0	0.158445	0	5.18607	1	0	0	0.0510988	20.5537	0	0	21.0744	0	26	2019
688299	13.5924	4.66344	0	0	0	0	0.215719	0	3.52141	1	0	0	0.0696067	20.6292	0	0	21.4438	0	29	2019
688300	13.1224	4.72739	0	0	0	0	0.124621	0	8.94808	0	0	0	0.0729638	19.569	1	0	20.7467	0	30	2019
688321	13.9108	4.69135	0	0	0	0	0.144905	0	7.80908	1	0	1	0.0114826	18.9734	1	0	21.2488	0	27	2019
688333	13.3847	4.78749	0	0	0	0	0.272569	0	5.97228	0	1	0	0.0503913	19.5893	1	0	21.1151	0	34	2019
688363	13.3047	4.78749	0	0	0	0	0.0849024	0	10.311	0	0	0	0.117589	21.3575	0	0	22.327	0	27	2019
688368	13.1224	4.77912	0	0	0	0	0.174633	0	5.98934	1	0	0	0.0672881	20.5882	0	0	21.0398	0	65	2019
688369	13.5345	4.7185	0	0	0	0	0.269773	0	3.61155	1	0	0	0.0605603	20.3664	0	0	21.2441	0	65	2019
688388	13.2446	4.51086	0	0	0	0	0.0415147	0	43.9802	1	0	0	0.124248	21.0921	1	0	21.6992	0	39	2019
600004	13.9108	4.77912	0	0	0	0	0.418351	1	0.387738	1	0	0	0.0429311	22.7705	0	0.6693	24.0215	0	56	2018
600006	13.9108	4.77912	0	0	0	1	0.619902	1	1.32225	0	0	1	0.027964	23.3919	0	0.6329	23.7003	0	36	2018
600007	13.9631	4.75359	0	0	0	0	0.375959	1	0.479494	1	0	1	0.0699084	21.8772	0	0.8366	23.1296	0	70	2018
600008	14.4885	4.52179	0	0	0	0	0.655268	1	0.806691	1	0	0	0.0118226	23.2454	0	0.5144	24.9572	0	46	2018
600009	13.7102	4.46591	0	0	0	0	0.0741777	1	4.6515	1	0	0	0.143277	22.9547	1	0.7263	24.155	0	56	2018
600010	14.4574	4.80402	1	0	0	1	0.646037	1	0.561392	0	0	0	0.0223759	24.9308	1	0.6319	25.7259	0.001798	31	2018
600012	13.8643	4.47734	0	0	0	0	0.284107	1	1.88161	0	0	1	0.0741963	21.8108	0	0.8548	23.4166	0	54	2018
600017	13.9978	4.39445	0	0	0	0	0.418632	1	0.565826	0	0	0	0.0341653	22.3584	0	0.5138	23.7923	0	55	2018
600018	15.3841	4.60517	0	0	0	0	0.429577	1	1.51036	1	0	0	0.0794643	24.362	0	0.7151	25.6956	0.001786	55	2018
600019	14.5889	4.78749	0	0	0	0	0.435326	1	0.900867	1	0	1	0.0694578	26.4442	0	0.6773	26.5378	0.020146	31	2018
600020	14.5431	4.79579	0	0	0	0	0.776439	1	0.513972	0	0	0	0.016024	22.477	0	0.6085	24.6382	0	54	2018
600021	15.296	4.47734	0	0	0	0	0.733202	1	0.314396	1	1	0	0.0345902	23.8403	1	0.6236	25.315	0	44	2018
600022	14.123	4.36945	0	0	1	0	0.594951	1	0.814404	0	0	0	0.0325239	24.747	1	0.4992	24.9986	0	31	2018
600023	15.0683	4.75359	0	0	0	0	0.3696	1	1.42961	1	0	1	0.039456	24.7599	0	0.7783	25.421	0	44	2018
600025	14.5948	4.75359	2	1	0	0	0.728088	1	0.197078	0	0	0	0.0359358	23.4652	1	0.9	25.8494	0	44	2018
600026	14.3402	4.51086	0	0	1	0	0.538412	1	0.638203	1	1	0	0.00510687	23.2317	0	0.723	24.873	0	55	2018
600027	15.6811	4.45435	0	0	0	0	0.704036	1	0.339708	0	0	0	0.0100956	25.2047	1	0.7303	26.1395	0	44	2018
600028	17.6779	4.40672	0	0	0	0	0.461374	1	0.892093	1	0	1	0.050423	28.6927	0	0.9144	28.0962	1.1e-05	7	2018
600029	16.5564	4.51086	1	1	0	0	0.683027	1	0.287643	1	0	1	0.0140115	25.6905	0	0.6451	26.2313	0	56	2018
600031	14.6528	4.74493	0	0	0	0	0.559441	1	1.52926	1	0	0	0.0854424	24.7454	0	0.4353	25.0243	0.788476	35	2018
600033	13.653	4.54329	0	0	0	0	0.360464	1	0.936168	0	0	0	0.0553924	21.7026	0	0.5504	23.5739	0	54	2018
600035	13.8155	4.76217	0	0	0	0	0.428069	1	0.859422	0	1	0	0.0404411	21.8451	1	0.5768	23.1118	0.003871	54	2018
600037	14.3461	4.77912	0	0	0	1	0.181144	1	5.22706	1	0	0	0.0435705	21.7258	1	0.4696	23.4917	0.003323	63	2018
600038	13.1993	4.49981	0	0	0	0	0.666414	1	1.35629	0	1	0	0.0212333	23.2932	0	0.5355	23.9028	0.000848	37	2018
600039	14.8451	4.78749	0	0	0	0	0.820162	1	1.05138	0	0	0	0.0140185	24.4126	1	0.455	25.1787	0	1	2018
600048	15.2265	4.66344	0	0	0	0	0.779686	1	1.72283	1	0	0	0.0308911	25.994	1	0.4547	27.4644	0.08633	70	2018
600050	15.7026	4.43082	0	0	0	0	0.414983	1	0.355129	1	0	1	0.0171674	26.3962	0	0.531	27.0181	0	63	2018
600051	13.7224	4.30407	0	0	1	1	0.598246	1	1.28931	1	0	0	0.0554352	22.1195	0	0.3246	22.6118	1.47433	51	2018
600052	13.8155	4.78749	1	0	2	0	0.649181	1	1.21753	1	0	0	0.0168602	20.5108	0	0.4473	22.6674	0.005747	70	2018
600054	13.8155	4.75359	0	0	0	0	0.101087	1	5.50786	0	0	0	0.128661	21.2063	0	0.4306	22.2715	0	78	2018
600055	13.2177	4.77912	3	1	0	0	0.172934	1	3.76616	1	0	0	0.0611682	20.6767	0	0.5107	21.615	0.018658	35	2018
600056	14.4033	4.7185	0	0	0	0	0.600029	1	1.62037	1	0	0	0.0718448	24.1574	1	0.5536	23.9558	0	27	2018
600057	15.4249	4.65396	0	0	2	0	0.64377	1	1.34473	0	0	0	0.0276582	26.1786	1	0.6101	24.7268	0	72	2018
600058	14.3163	4.51086	1	0	1	2	0.678366	1	1.26892	1	1	0	-0.039318	24.7581	0	0.658	23.7617	0.003732	51	2018
600059	13.6785	4.68213	0	0	0	0	0.146292	1	4.65173	1	0	0	0.0359227	21.2639	0	0.4804	22.2923	0.00519	15	2018
600060	13.653	4.79579	0	0	0	0	0.477614	1	2.05935	0	0	0	0.0185979	24.2823	0	0.4779	24.1042	0.011666	39	2018
600061	14.7177	4.45435	0	0	0	0	0.743984	1	1.33952	1	0	0	0.0130273	23.076	1	0.6559	25.7697	0	67	2018
600062	14.2076	4.38203	0	0	0	0	0.232635	1	2.41316	1	0	1	0.0960058	22.8305	1	0.6467	23.056	0	27	2018
600063	13.653	4.59512	0	0	0	0	0.495945	1	0.917503	0	0	0	0.0141902	22.4909	1	0.3344	22.9393	0.003308	28	2018
600064	12.6115	4.78749	0	0	0	0	0.611774	1	0.950428	0	0	0	0.0412029	21.9542	0	0.4015	23.9801	0	70	2018
600066	13.8155	4.48864	0	0	0	0	0.544657	1	1.57342	0	0	0	0.0632729	24.181	0	0.541	24.3287	0.230849	36	2018
600067	14.1732	4.43082	0	0	0	0	0.628709	1	1.9738	0	0	0	0.035722	22.8162	0	0.382	23.9174	0.444337	70	2018
600068	14.9629	4.47734	0	0	0	0	0.747561	1	1.10015	0	0	0	0.0273127	25.3347	0	0.4688	26.1087	0.033334	1	2018
600069	13.5144	4.77912	0	0	2	0	0.583335	1	1.11079	0	0	0	-0.0219815	21.7654	1	0.5277	22.25	0.131326	22	2018
600070	13.653	4.77068	0	0	0	0	0.353423	1	1.76543	1	0	0	0.0692267	21.741	0	0.316	22.1458	2.26212	64	2018
600071	13.017	4.63473	1	1	0	0	0.491712	1	1.18996	0	0	0	-0.00889401	20.4719	0	0.4543	20.7157	0	40	2018
600072	13.3047	4.7362	0	0	0	0	0.599666	1	1.33706	1	1	0	0.00191219	21.9063	1	0.4421	23.0773	0	1	2018
600073	14.5087	4.78749	1	1	0	0	0.50264	1	1.50905	1	1	0	0.0336505	23.8224	0	0.39	23.1701	0	14	2018
600075	13.7375	4.78749	0	0	0	0	0.401107	1	0.673788	0	0	0	0.0534424	22.2976	1	0.5103	22.8817	0.000216	26	2018
600076	13.2177	4.35671	1	0	2	0	0.352168	1	1.86758	0	0	0	0.0795721	21.5516	0	0.2863	22.4923	17.4396	20	2018
600077	13.9978	4.75359	0	0	0	0	0.807159	1	1.27654	1	0	0	0.0166262	22.2476	0	0.5299	23.9032	0.171253	70	2018
600078	13.5278	4.77912	0	0	3	0	0.736718	1	0.768156	0	0	0	0.00958737	21.8695	0	0.4381	22.8178	0	26	2018
600079	14.8271	4.78749	1	1	0	0	0.597101	1	1.03871	0	0	0	-0.0553634	23.6482	0	0.3541	24.2906	0.552512	27	2018
600081	13.9108	4.78749	0	0	0	0	0.67893	1	0.980293	1	0	0	0.0490915	22.6213	0	0.6609	22.4912	0	36	2018
600082	12.8992	4.61512	0	0	0	0	0.520109	1	2.29225	1	1	0	0.00414816	20.4766	0	0.3011	21.9857	0	70	2018
600085	14.4574	4.54329	1	1	0	0	0.290478	1	3.30579	1	0	0	0.0890014	23.3771	0	0.6744	23.7426	0	27	2018
600088	13.2708	4.67283	0	0	0	0	0.230275	1	2.80901	1	1	0	0.0784594	20.5136	0	0.5851	21.1834	0	86	2018
600089	14.6484	4.63473	0	0	0	0	0.578996	1	1.32561	0	1	0	0.0273685	24.4035	0	0.2164	25.2515	0.04674	38	2018
600093	13.5924	4.79579	0	0	1	0	0.491106	1	1.99327	0	0	0	0.0561392	23.3978	1	0.7196	23.4423	0	72	2018
600094	14.221	4.74493	1	0	2	1	0.72299	1	1.74798	1	1	0	0.0159391	23.3173	0	0.2153	24.5912	5.02299	70	2018
600095	12.8992	4.78749	1	0	0	1	0.226089	1	1.85362	0	0	0	0.0178468	19.5173	0	0.1822	20.7248	0	13	2018
600096	14.9661	4.69135	0	0	1	0	0.907668	1	0.672551	0	1	0	0.00370766	24.6932	0	0.6489	24.9401	0.003254	26	2018
600097	13.3847	4.68213	0	0	0	1	0.278042	1	3.96373	1	0	0	0.0632974	21.3704	1	0.5246	21.5591	0	4	2018
600098	14.9084	4.68213	0	0	0	0	0.492021	1	0.928644	1	0	0	0.0206427	23.9877	0	0.8035	24.3729	0.005249	44	2018
600100	15.1505	4.74493	0	0	0	0	0.687257	1	1.09267	1	1	0	-0.0549593	23.9354	1	0.3755	24.876	0.010123	39	2018
600101	13.2708	4.7362	0	0	0	0	0.292573	1	1.1653	0	0	0	0.0305057	21.1932	0	0.3142	21.874	0.001819	44	2018
600104	16.0238	4.64439	0	0	0	0	0.636266	1	1.09426	1	0	1	0.0618377	27.5281	0	0.7777	27.3861	0	36	2018
600105	13.8155	4.75359	1	1	0	0	0.423728	1	1.30828	0	0	0	0.0448044	21.893	0	0.4315	22.4215	0.233442	38	2018
600106	13.5278	4.45435	0	0	0	0	0.45812	1	1.16294	0	0	0	0.0344899	19.2954	0	0.2995	22.5983	0.008298	54	2018
600108	13.5541	4.77912	0	0	0	0	0.43891	1	1.26955	0	0	0	0.00964999	21.6426	0	0.2688	22.8703	0	1	2018
600110	13.9978	4.78749	1	1	0	0	0.662808	1	0.962884	0	0	0	0.0172904	21.5655	0	0.1189	22.7088	0.044318	32	2018
600111	14.2729	4.77912	0	0	0	0	0.474894	1	2.81808	0	0	0	0.0243965	23.3591	0	0.4754	23.8901	0.009963	32	2018
600113	13.2177	4.69135	2	1	0	0	0.302582	1	1.416	1	0	0	0.0990518	19.8508	0	0.5017	20.7814	0	72	2018
600114	13.487	4.79579	0	0	0	0	0.162466	1	2.66602	1	0	0	0.100962	21.3746	0	0.2695	21.9576	1.48823	33	2018
600115	16.0562	4.52179	0	0	0	0	0.749321	1	0.218064	1	0	1	0.0124216	25.4676	0	0.6747	26.1903	5.3e-05	56	2018
600116	13.3047	4.20469	0	0	0	0	0.45813	1	0.989171	0	0	0	0.039203	20.9844	1	0.3715	22.3621	0	44	2018
600117	13.7102	4.78749	0	0	1	0	0.929262	1	0.430925	0	0	0	-0.0866551	22.6382	1	0.5451	23.8811	0	31	2018
600118	13.8155	4.74493	0	0	0	0	0.363996	1	2.17937	1	0	0	0.0449664	22.7492	0	0.5376	23.0681	0.002726	39	2018
600121	13.1224	4.77912	0	0	0	0	0.656213	1	0.767081	0	0	0	0.0306436	22.294	0	0.6484	23.2677	0.001101	6	2018
600123	13.653	4.75359	0	0	0	0	0.544191	1	0.390496	0	1	0	0.0395596	22.8667	0	0.4827	23.872	0.003804	6	2018
600125	14.1156	4.45435	0	0	0	0	0.406045	1	1.89094	0	0	0	0.0530983	23.473	0	0.3395	22.9832	0.000787	53	2018
600126	14.3578	4.59512	0	0	0	0	0.275366	1	1.76929	1	0	0	0.0758357	23.9985	1	0.6961	23.974	0	31	2018
600127	13.2708	4.5326	0	0	0	0	0.647572	1	0.978429	0	0	0	-0.0247719	21.8256	0	0.2806	21.5082	0	13	2018
600128	13.5411	4.77912	0	0	1	8	0.515621	1	1.28376	0	0	0	-0.020156	22.2289	0	0.271	21.8279	0	51	2018
600129	14.7318	4.77068	0	0	0	0	0.745157	1	0.955386	0	0	0	0.0048136	23.0925	0	0.415	23.2797	0.000287	27	2018
600130	13.2177	4.30407	0	0	0	0	0.164723	1	4.33738	1	0	0	0.0315764	20.2247	0	0.1865	20.7705	0	39	2018
600131	12.9715	4.78749	0	0	0	0	0.489218	1	0.573765	0	0	0	0.0424112	20.8377	1	0.4366	21.5979	2e-05	44	2018
600132	13.9108	4.69135	0	0	0	0	0.647662	1	0.854559	0	0	0	0.127746	21.9667	0	0.6493	21.9165	0	15	2018
600135	13.0605	4.66344	0	0	1	0	0.277668	1	2.73982	0	0	0	0.00907649	21.3453	1	0.3539	21.5806	0	26	2018
600136	13.7642	4.79579	0	0	1	0	0.601681	1	1.42827	0	1	0	0.00760263	21.7047	0	0.3555	23.0873	0	86	2018
600137	12.948	4.78749	0	0	1	0	0.282189	1	2.87846	0	0	0	0.0418592	19.7755	0	0.6399	20.3618	0	18	2018
600138	14.3751	4.60517	0	0	1	0	0.440933	1	1.10325	1	0	1	0.0628915	23.23	0	0.2965	23.4039	0.003893	72	2018
600139	13.017	4.79579	0	0	0	0	0.735594	0	1.79491	0	0	0	-0.000779452	19.0244	0	0.4369	21.9754	0	36	2018
600141	13.8155	4.77068	0	0	0	0	0.670311	1	0.438734	0	0	0	0.0309762	23.6056	0	0.3455	23.9682	0.04515	26	2018
600143	14.221	4.75359	1	0	1	0	0.539055	1	1.25878	1	0	0	0.027826	23.9547	0	0.3047	23.835	22.9158	29	2018
600148	12.2061	4.77912	0	0	1	0	0.512784	1	1.80958	0	0	0	0.0550853	20.6036	0	0.5663	20.7857	0	36	2018
600150	13.5924	4.68213	0	0	1	0	0.54453	1	1.7102	1	1	0	0.0134028	23.5512	0	0.5749	24.5359	0	37	2018
600151	14.1871	4.78749	0	0	0	0	0.415884	1	1.35887	1	0	0	0.00278407	22.6255	1	0.3527	23.1627	0.004578	39	2018
600152	13.3294	4.77912	4	0	1	1	0.443768	1	1.32726	1	0	0	0.0228246	21.1949	0	0.4612	21.628	8.32029	38	2018
600153	15.3737	4.69135	0	0	0	0	0.74975	1	1.74728	0	0	0	0.0350949	26.3594	0	0.523	26.1053	0.01204	51	2018
600155	14.152	4.7185	0	0	0	0	0.623177	1	1.57345	1	0	0	0.00389707	21.3426	0	0.2706	24.4207	0	67	2018
600156	12.948	4.60517	0	0	1	0	0.358844	1	1.97714	0	1	0	0.0132326	20.74	0	0.4402	20.7634	0.005471	17	2018
600157	14.2855	4.77912	0	0	0	0	0.732937	1	0.214818	0	0	0	0.00149471	23.8291	0	0.4569	25.3917	0.006841	44	2018
600158	13.4588	4.77912	0	0	1	0	0.535713	1	1.5983	1	0	0	0.0214943	21.0947	1	0.2842	22.1717	0	70	2018
600159	13.1224	4.62497	0	0	0	0	0.413651	1	2.6382	1	0	0	0.0227341	20.5981	0	0.4879	22.1093	0.004578	70	2018
600160	14.3461	4.7362	0	0	0	0	0.156008	1	3.5587	1	0	0	0.142986	23.4741	1	0.5703	23.4489	0.005825	26	2018
600161	13.8437	4.52179	0	0	0	0	0.142134	1	7.11618	1	0	0	0.145234	21.7986	0	0.575	22.346	0.002695	27	2018
600162	15.0539	4.7185	0	0	0	0	0.751673	1	1.26007	1	0	1	0.0186585	22.1428	0	0.5457	23.8046	0.46774	70	2018
600163	13.5278	4.65396	0	0	0	0	0.509131	1	1.08762	0	0	0	0.0363685	20.0772	1	0.5234	22.1042	0.00279	44	2018
600165	13.017	4.72739	0	0	3	1	0.54455	0	1.04052	0	1	0	0.00530691	20.1292	0	0.4394	21.5029	0.000281	26	2018
600166	14.8451	4.74493	0	0	0	1	0.741702	1	0.956244	1	0	0	-0.0617708	24.4381	0	0.3384	24.7993	0.02611	36	2018
600167	13.2177	4.78749	0	0	3	0	0.437155	1	2.04712	0	0	0	0.122613	21.8342	0	0.762	23.1214	0	44	2018
600168	13.4588	4.69135	0	0	0	0	0.593587	1	0.776482	0	1	0	0.0218196	21.0958	0	0.6097	23.2799	0	46	2018
600169	13.5924	4.74493	0	0	0	0	0.866815	1	1.00908	0	0	0	0.00126617	22.584	0	0.3643	24.1753	0.000448	35	2018
600170	16.5789	4.7185	0	0	0	0	0.836483	1	1.19901	1	0	0	0.0158831	25.8623	0	0.5308	26.0982	0.016815	1	2018
600171	13.4588	4.47734	0	0	0	0	0.0923472	1	8.21848	1	0	1	0.0381661	20.4804	0	0.312	21.7194	0	39	2018
600172	13.7102	4.72739	4	0	2	0	0.593544	1	0.764219	0	0	0	-0.0224024	21.8757	0	0.3548	23.1341	6.01553	30	2018
600173	13.7102	4.7362	0	0	1	0	0.620585	1	1.50521	1	0	0	0.110263	21.7636	0	0.4556	22.5338	0.041226	70	2018
600175	14.4033	4.78749	2	0	6	1	0.423889	1	0.847529	1	0	0	-0.0715128	22.386	0	0.4253	23.6005	0.40439	90	2018
600176	13.7747	4.39445	0	0	0	0	0.519916	1	0.589855	1	1	0	0.0785248	23.0291	0	0.4969	24.1367	0.003437	30	2018
600177	14.3751	4.78749	0	0	0	0	0.624646	1	1.08835	1	0	0	0.0486496	22.9887	0	0.4784	25.0489	0.015685	18	2018
600178	13.415	4.69135	0	0	0	0	0.458734	1	0.819706	0	0	0	0.00161091	20.9802	0	0.5211	21.9638	0.000433	36	2018
600180	13.7102	4.79579	0	0	0	0	0.722722	1	1.32843	0	1	0	0.0231095	24.3634	0	0.7035	23.7485	0.04673	51	2018
600182	13.2534	4.69135	0	0	0	0	0.401463	1	3.1992	0	0	0	0.0682726	21.938	0	0.4684	21.7159	0	29	2018
600183	13.7102	4.43082	0	0	0	0	0.46907	1	2.02556	1	0	0	0.0826453	23.2066	0	0.4723	23.2794	0.271095	39	2018
600184	13.0081	4.75359	0	0	0	0	0.346608	1	1.91799	0	0	0	0.0162817	21.608	1	0.5479	21.9911	0	35	2018
600185	13.7102	4.77912	0	0	0	0	0.723442	1	4.10477	1	0	0	0.0172511	21.8477	0	0.5109	24.1134	0	70	2018
600187	13.5924	4.68213	2	0	0	2	0.31149	1	1.79452	0	0	0	0.00175481	19.9639	0	0.2573	22.3488	0	46	2018
600188	15.6073	4.7362	1	1	0	0	0.582907	1	1.11523	0	1	0	0.0523171	25.8171	0	0.8633	26.0398	0.000611	6	2018
600189	13.6647	4.77912	0	0	0	1	0.537619	1	1.03627	0	0	0	0.00732155	21.1592	1	0.569	22.6145	0.000626	15	2018
600190	13.6647	4.61512	1	0	1	0	0.615936	1	0.162085	0	0	0	0.0149451	22.5019	0	0.4947	23.5262	0.075626	55	2018
600191	12.8992	4.78749	0	0	0	0	0.136142	1	1.76274	0	0	0	-0.0550687	17.9961	0	0.5432	21.4734	0	13	2018
600192	13.4298	4.74493	0	0	0	0	0.558314	1	1.62161	0	0	0	0.00431395	21.3022	0	0.4126	22.2627	0.003219	38	2018
600195	13.7642	4.69135	0	0	0	0	0.344544	1	1.61756	1	1	0	0.0657674	22.2126	0	0.5356	22.6465	0	27	2018
600196	14.7901	4.51086	0	0	0	0	0.523854	1	1.00438	1	0	1	0.042804	23.9389	0	0.5959	24.9796	0.115124	27	2018
600197	13.2177	4.77068	0	0	0	0	0.234317	1	3.29587	0	1	0	0.130292	21.4766	0	0.5246	21.926	0	15	2018
600198	14.3808	4.77912	0	0	0	0	0.916387	0	0.955428	1	0	0	0.0774045	21.6056	1	0.3532	22.7235	0	39	2018
600199	13.3047	4.77912	1	1	0	0	0.265191	1	2.88515	0	0	0	0.0321665	20.9968	0	0.3772	21.8848	0.001008	15	2018
600200	14.3461	4.29046	2	0	0	1	0.478528	1	1.30112	0	0	0	-0.0611374	21.2549	0	0.2032	22.2532	0.175234	90	2018
600201	13.7102	4.47734	0	0	0	0	0.172756	1	3.94083	0	0	0	0.118736	21.3633	0	0.1917	22.5659	2.44512	27	2018
600202	13.2177	4.11087	0	0	0	0	0.632373	1	1.02939	0	0	0	0.0124269	20.4604	0	0.3681	21.2403	0	38	2018
600203	13.5278	4.61512	0	0	0	0	0.724065	1	1.12517	0	0	0	0.00381972	23.1202	1	0.3508	22.7561	0	51	2018
600206	13.5008	4.67283	0	0	0	0	0.11334	1	9.77903	1	0	0	0.0235057	22.2852	0	0.405	21.9788	0.064339	32	2018
600207	12.7657	4.78749	0	0	0	0	0.189489	1	2.87811	0	0	0	-0.166171	21.4812	1	0.6731	21.4028	0.008183	45	2018
600208	14.8451	4.78749	0	0	0	0	0.754156	1	2.09263	1	0	0	0.019256	23.5698	0	0.5465	25.664	0.223273	70	2018
600210	14.4033	4.78749	0	0	0	0	0.546549	1	1.01308	1	0	0	0.043687	22.9216	0	0.2778	23.0626	0.043514	29	2018
600211	13.017	4.27667	0	0	0	0	0.108566	1	4.16291	0	0	0	0.0861307	20.7508	0	0.5371	21.6523	0	27	2018
600213	12.6115	4.77912	0	0	0	0	0.947334	1	1.62395	0	0	0	0.0029845	21.6224	0	0.5602	22.3777	0	36	2018
600216	14.3751	4.74493	0	0	0	0	0.195445	1	2.50804	1	0	0	0.0325645	22.6488	0	0.395	23.0306	0.563086	27	2018
600217	13.6048	4.69135	1	0	1	0	0.691904	1	2.0136	0	0	0	0.0691887	21.8662	0	0.4053	22.2599	0.520953	42	2018
600218	13.1806	4.74493	0	0	0	0	0.449505	1	1.56025	0	0	0	0.00955361	21.9695	0	0.3607	22.0048	0.019471	34	2018
600219	15.0683	4.61512	1	1	0	0	0.230242	1	2.38327	0	0	0	0.0291116	23.7301	0	0.5218	24.6802	0.004508	32	2018
600220	13.5278	4.77068	0	0	3	0	0.499235	1	0.893525	0	0	0	0.0309752	21.6072	0	0.2488	22.3073	8.30918	17	2018
600221	15.9074	4.79579	0	0	2	0	0.664199	1	0.438483	0	0	1	-0.0178185	24.9393	0	0.3386	26.045	0	56	2018
600222	13.9108	4.46591	0	0	0	1	0.509334	1	1.22699	0	0	0	-0.0407211	20.9012	0	0.3231	21.7654	0	27	2018
600223	13.9978	4.61512	0	0	1	0	0.940897	1	1.18407	0	0	0	0.00480601	22.9004	0	0.591	24.6126	0	70	2018
600227	13.3047	4.78749	4	0	3	2	0.270945	1	1.13106	0	0	0	0.0297251	21.6115	0	0.3766	22.6207	0	27	2018
600229	13.653	4.77068	0	0	0	0	0.318034	1	2.00212	0	0	0	0.092433	21.4981	1	0.5983	22.0486	0	85	2018
600230	13.3047	4.7362	0	0	0	0	0.139578	1	4.35273	0	0	1	0.232422	22.2121	0	0.4751	22.2524	0	26	2018
600231	13.9978	4.78749	0	0	0	0	0.534481	1	0.767216	0	0	0	0.0748607	23.7571	0	0.635	23.4955	0	31	2018
600232	13.8925	4.77912	0	0	0	0	0.328515	1	2.19421	1	0	0	0.0229293	20.9048	0	0.5041	21.2886	0	17	2018
600233	14.8088	4.78749	1	1	0	0	0.409375	1	1.82849	0	0	0	0.0967366	24.0362	0	0.681	23.7174	4.71828	60	2018
600235	13.3047	4.59512	0	0	0	0	0.409925	1	1.0059	1	0	0	0.00405621	21.1406	0	0.3585	21.503	0	22	2018
600236	14.7357	4.69135	0	0	0	0	0.638755	1	0.38075	0	1	0	0.0590018	22.9761	1	0.798	24.5509	0	44	2018
600237	13.8658	4.77068	0	0	0	0	0.327657	1	1.67581	0	0	0	0.00546333	20.6015	0	0.192	21.3683	0.110708	39	2018
600239	14.0185	4.75359	2	0	1	1	0.893713	1	1.32275	0	0	0	0.00535708	22.9791	0	0.3919	25.1644	0	70	2018
600246	14.5087	4.78749	0	0	0	0	0.41101	1	2.47118	1	0	1	0.033044	22.0166	0	0.7105	23.2912	0.006475	70	2018
600248	12.8479	4.7185	0	0	0	0	0.669178	1	1.31906	0	0	0	0.0419661	22.7477	1	0.627	22.8387	0	1	2018
600249	13.1224	4.67283	0	0	1	0	0.336905	1	1.15183	0	0	0	0.0031178	20.9422	1	0.4011	21.6521	0.020885	26	2018
600250	13.653	4.78749	0	0	0	1	0.655739	1	0.500403	0	0	0	0.104541	20.7355	0	0.4412	21.2929	0	51	2018
600251	13.4588	4.74493	0	0	0	0	0.617961	1	1.10894	0	0	0	0.014745	21.5002	0	0.4864	22.5499	0	13	2018
600252	12.6115	4.44265	0	0	0	0	0.180888	1	3.45278	0	1	0	0.0847219	21.9168	0	0.2906	22.7029	0.016152	27	2018
600256	14.691	4.74493	0	0	0	0	0.642387	1	0.300367	0	0	0	0.0336465	23.2808	0	0.4376	24.6015	0.001938	7	2018
600257	13.3047	4.79579	0	0	1	0	0.245769	1	2.78524	0	0	0	0.00943267	20.791	0	0.2666	21.3125	0	4	2018
600258	14.9141	4.69135	0	0	0	0	0.497576	1	0.660022	1	0	1	0.053039	22.8679	1	0.5694	23.5461	0.1226	61	2018
600259	13.7102	4.46591	0	0	0	0	0.517685	1	1.72967	0	0	0	-0.0787043	21.6032	1	0.5024	22.0455	0	9	2018
600260	13.5924	4.75359	0	0	0	0	0.726955	1	1.22425	0	0	0	0.0421187	23.554	0	0.3306	23.8023	0.121003	39	2018
600261	13.3847	4.69135	0	0	0	0	0.434334	1	1.88613	1	0	0	0.060029	22.4489	0	0.435	22.6108	0.452688	38	2018
600262	13.1616	4.69135	0	0	0	0	0.438506	1	1.86729	0	0	0	0.105735	20.9019	0	0.5891	21.4422	0	35	2018
600266	13.8643	4.65396	0	0	0	0	0.763869	1	2.49153	1	0	0	0.012302	23.3171	0	0.4601	25.4233	0	70	2018
600267	14.2855	4.78749	2	0	2	3	0.662362	1	0.637002	1	0	0	-0.0108436	23.0444	0	0.4393	23.8076	0	27	2018
600268	13.653	4.45435	0	0	0	0	0.669909	1	1.17761	0	1	0	0.0215107	22.3188	1	0.5549	22.9384	0.001467	38	2018
600269	13.7102	4.69135	0	0	0	0	0.509303	1	0.984171	0	0	0	0.0334607	22.229	0	0.544	24.2192	0	54	2018
600271	14.9972	4.75359	0	0	1	0	0.365811	1	2.92198	1	0	0	0.129169	24.0533	0	0.4603	23.7896	0.023764	39	2018
600272	13.4588	4.46591	0	0	0	0	0.507463	1	1.45153	1	0	0	0.0345447	20.5927	0	0.3021	20.7404	0	52	2018
600273	13.9978	4.68213	0	0	1	0	0.19523	1	2.32031	1	0	0	0.135483	22.4467	0	0.472	22.8212	0.27668	26	2018
600276	13.653	4.38203	0	0	0	0	0.11464	1	7.24621	0	0	0	0.181617	23.5808	0	0.5115	23.8306	0.387	27	2018
600277	14.3578	4.59512	0	0	3	0	0.523497	1	1.00525	0	0	0	0.0306612	23.5781	0	0.5391	24.3257	0.084985	26	2018
600278	13.8155	4.61512	0	0	0	0	0.506258	1	1.42184	1	1	0	0.0242092	23.5411	0	0.6908	22.8019	0	51	2018
600279	13.0605	4.65396	0	0	0	0	0.417042	1	1.63344	0	0	0	0.021873	22.5743	0	0.4196	22.8167	0	55	2018
600281	13.3047	4.77912	0	0	0	0	0.620277	0	0.596105	0	0	0	-0.102912	20.3747	0	0.4501	20.8632	0	25	2018
600282	14.3461	4.44265	0	0	0	0	0.519111	1	0.77363	0	0	0	0.115085	24.4994	1	0.4637	24.4416	0.107636	31	2018
600283	13.4588	4.78749	0	0	0	0	0.551547	1	0.634066	1	0	0	0.0180051	20.7888	1	0.6543	22.3412	0	46	2018
600284	13.7953	4.47734	0	0	0	0	0.487552	1	2.099	1	0	0	0.0390767	22.0241	0	0.3209	23.1923	0	1	2018
600285	13.4588	4.77912	0	0	0	0	0.326526	1	1.69188	0	0	0	0.0790253	21.4426	0	0.2763	21.8579	0.91705	27	2018
600287	14.0779	4.69135	0	0	0	0	0.48908	1	1.34129	0	0	0	0.0298132	22.4031	0	0.5123	22.1032	0	51	2018
600288	13.3847	4.77912	0	0	0	1	0.385962	1	1.85336	1	0	0	0.0225107	21.9299	0	0.3546	21.8792	0	39	2018
600292	12.5425	4.66344	0	0	0	0	0.402705	1	1.11881	0	0	0	0.0152801	22.0252	0	0.5288	22.9053	0	77	2018
600293	14.0779	4.72739	0	0	2	0	0.436078	1	1.13723	0	1	0	0.0341896	22.9663	0	0.3789	22.6694	0.002065	52	2018
600295	13.9978	4.65396	0	0	1	0	0.679633	1	0.65201	0	0	0	0.0325665	23.8954	0	0.5632	24.5865	0.126255	31	2018
600297	15.895	4.77912	0	0	0	1	0.673588	1	1.1205	0	0	1	0.0280857	25.8363	0	0.6298	25.6755	0.060845	52	2018
600298	13.8155	4.49981	1	1	0	0	0.49297	1	0.941443	0	0	0	0.100188	22.6232	0	0.5581	22.9183	0.012135	14	2018
600299	14.5087	4.39445	0	0	0	0	0.189014	1	3.67107	1	0	1	0.0566665	23.1585	1	0.9164	23.7891	0	27	2018
600300	14.5087	4.78749	0	0	1	0	0.647975	1	0.883886	0	0	0	0.00475563	22.3393	0	0.4417	22.8459	0.048272	15	2018
600302	13.1422	4.7362	1	0	0	1	0.22505	1	3.77876	0	0	0	0.0178245	20.4318	0	0.4957	21.2534	0.015838	35	2018
600303	13.9108	4.78749	0	0	0	0	0.525514	1	1.05646	0	1	0	-0.020594	21.7932	0	0.2847	22.5795	0	36	2018
600305	13.5541	4.69135	0	0	0	0	0.254474	1	1.88038	0	0	0	0.106598	21.2502	0	0.4838	21.7707	0	14	2018
600307	14.1156	4.78749	0	0	0	0	0.73393	1	0.430292	0	0	0	0.0276263	24.5395	0	0.5554	24.4066	0	31	2018
600308	13.653	4.74493	2	0	0	3	0.43902	1	1.10095	0	0	0	0.051193	23.4154	0	0.407	23.3675	0.029595	22	2018
600309	14.8802	4.48864	1	0	1	0	0.489676	1	0.901909	0	0	1	0.166808	24.8279	0	0.5212	25.0659	0	26	2018
600310	12.7657	4.65396	0	0	2	0	0.834209	0	0.54761	0	0	0	0.00703768	23.2026	0	0.5302	23.3908	0	44	2018
600312	13.9108	4.72739	0	0	0	0	0.589912	1	1.31972	0	0	0	0.0114957	23.1043	0	0.4511	23.8354	0	38	2018
600313	13.3847	4.38203	1	1	0	0	0.326687	0	2.14313	1	1	0	0.0176769	21.9606	1	0.4209	21.8596	0.081903	1	2018
600315	14.6993	3.91202	0	0	0	0	0.427852	1	1.77505	1	0	1	0.0531866	22.6887	0	0.5468	23.0417	0.061836	26	2018
600316	13.5144	4.51086	1	0	0	1	0.494624	1	1.12202	0	1	0	0.0154326	21.6061	0	0.49	22.9925	0	37	2018
600317	13.5502	4.46591	0	0	0	0	0.247144	1	2.02001	0	0	0	0.0640304	22.2947	0	0.8244	23.5067	0	55	2018
600320	15.3196	4.52179	0	0	0	0	0.750525	1	1.00334	1	0	1	0.00557863	23.8057	0	0.4623	24.9803	0.010146	35	2018
600321	13.3047	4.62497	0	0	1	4	0.221171	1	1.31936	0	0	0	0.0109815	21.4221	0	0.4875	21.9698	0	20	2018
600322	13.5924	4.78749	1	0	0	2	0.833801	1	1.42128	1	0	0	0.00454904	21.9475	0	0.2959	24.1784	0.001487	70	2018
600323	14.4468	4.65396	2	1	0	0	0.610462	1	0.628824	1	0	0	0.0532831	22.3019	0	0.3935	23.5262	0.012262	77	2018
600325	14.9307	4.68213	0	0	0	0	0.823368	1	1.70151	1	0	0	0.0131815	23.8887	1	0.3161	25.9284	0.140695	70	2018
600326	12.8992	4.62497	0	0	1	0	0.49832	1	1.63284	0	0	0	0.100193	22.337	0	0.2942	22.8709	0	30	2018
600327	13.473	4.61512	0	0	0	0	0.404637	1	1.34006	0	0	0	0.0639621	22.9374	0	0.5046	22.2706	0.168814	52	2018
600328	13.4588	4.77912	0	0	1	0	0.575259	1	0.480149	0	0	0	0.0661986	22.0532	0	0.3546	22.6347	0	26	2018
600329	14.5979	4.69135	0	0	0	0	0.288645	1	2.49732	1	0	0	0.0799104	22.5731	0	0.4933	22.6841	0	27	2018
600330	14.221	4.67283	0	0	0	0	0.349265	1	1.49303	1	0	0	0.0489052	21.6827	0	0.2312	22.5049	5.84612	39	2018
600331	14.0779	4.5326	0	0	1	0	0.529253	0	0.434873	0	0	0	-0.556249	21.7128	0	0.4142	22.2928	0.00753	32	2018
600332	14.7972	4.52179	0	0	2	0	0.550452	1	1.59678	1	0	0	0.0686396	24.4665	1	0.6397	24.6645	0.000769	27	2018
600333	13.7102	4.77912	0	0	2	0	0.623909	1	0.29697	0	0	0	-0.0127312	21.1734	1	0.5994	22.451	0.000374	45	2018
600335	14.221	4.77912	1	1	0	0	0.680237	1	1.2763	1	0	0	0.0221334	24.5132	0	0.6807	23.9368	0.006351	51	2018
600336	13.7953	4.75359	0	0	0	0	0.606004	1	1.17648	0	0	0	0.0146612	22.4541	1	0.4836	22.3554	0.390399	38	2018
600337	13.4588	4.77912	0	0	1	0	0.449838	1	1.85684	0	0	0	0.0508213	22.3836	0	0.4186	22.8938	0.281454	52	2018
600338	13.6877	4.76217	0	0	0	0	0.546562	1	1.5553	0	0	0	0.188007	21.4393	1	0.6746	22.2899	0.00343	9	2018
600339	16.108	4.77912	0	0	0	0	0.749222	1	1.2384	0	0	0	0.0102127	24.7944	1	0.7405	25.2639	0	11	2018
600340	15.0683	4.75359	0	0	1	0	0.866453	1	1.51677	0	0	0	0.0288074	25.1517	0	0.5072	26.7387	0.421213	70	2018
600343	13.1224	4.75359	0	0	0	0	0.398088	1	1.92943	0	1	0	0.007527	21.3587	0	0.4089	22.2267	0	35	2018
600345	13.1022	4.78749	0	0	0	1	0.0564187	1	3.76289	0	0	0	0.114581	18.8107	0	0.4514	21.4241	0	39	2018
600346	14.8768	4.67283	0	0	0	0	0.777166	1	0.730035	0	0	0	0.027167	24.8187	0	0.6343	25.5535	12.5276	28	2018
600348	14.5856	4.74493	0	0	0	0	0.524904	1	0.661174	0	0	0	0.0453309	24.2101	0	0.6074	24.5547	3.7e-05	6	2018
600350	13.8279	4.7362	1	1	0	0	0.572637	1	0.666908	0	1	0	0.0528661	22.6444	0	0.8693	24.9515	0	54	2018
600351	13.3847	4.74493	0	0	1	0	0.375751	1	1.38752	0	0	0	0.058849	21.7942	1	0.3106	22.2973	0.399598	27	2018
600352	14.5087	4.74493	0	0	0	0	0.579514	1	2.47611	1	0	0	0.0806747	23.6717	0	0.2593	24.6787	11.1654	26	2018
600353	12.8992	4.78749	0	0	0	0	0.299807	1	2.58974	0	0	0	0.0363312	20.7805	0	0.4647	21.2499	0.007651	39	2018
600355	13.017	4.7362	0	0	0	0	0.338153	1	1.9884	0	1	0	0.0202231	19.8014	0	0.2042	20.1154	12.1929	39	2018
600356	12.7657	4.51086	0	0	0	0	0.22023	1	2.38482	0	0	0	0.0236144	21.2001	0	0.3743	21.7283	0	22	2018
600359	13.4588	4.79579	0	0	0	0	0.784741	1	0.981796	0	0	0	-0.10337	20.2558	0	0.4149	21.484	0	1	2018
600360	13.3847	4.78749	1	0	1	0	0.490136	1	1.58441	0	0	0	0.0244024	21.2593	0	0.2567	22.2015	0.404211	39	2018
600361	14.5087	4.77912	0	0	0	0	0.734153	1	0.896996	1	0	0	0.00790998	23.1739	0	0.5444	23.0477	0	52	2018
600362	15.2018	4.51086	0	0	0	0	0.494228	1	1.50705	0	0	1	0.0238593	26.0953	0	0.7773	25.3567	0	32	2018
600363	13.2534	4.78749	0	0	0	0	0.463722	1	1.31577	0	0	0	0.0494279	21.9604	0	0.3004	22.3591	0.003382	39	2018
600365	13.5278	4.78749	0	0	1	0	0.349861	1	2.20348	0	0	0	0.0276427	20.7496	0	0.2139	20.9054	0	15	2018
600366	13.5924	4.67283	0	0	0	0	0.187512	1	2.87777	1	0	0	0.0164944	21.4296	0	0.3949	22.4328	0.577242	39	2018
600367	13.2177	4.77912	1	1	0	0	0.289323	1	2.15955	0	0	0	0.0674969	21.1889	0	0.3663	21.3642	0.365717	26	2018
600368	13.3847	4.51086	0	0	1	0	0.666781	1	1.46258	0	0	0	0.0382318	21.3217	0	0.5035	23.0844	0.001295	54	2018
600370	13.3047	4.21951	3	0	0	2	0.122	1	6.79751	0	0	0	0.0408993	20.8905	0	0.5573	21.2925	0	17	2018
600371	13.2177	4.77912	0	0	0	0	0.346324	1	2.05939	0	1	0	0.0738107	19.391	0	0.511	20.4855	0	1	2018
600372	13.2879	4.47734	0	0	0	0	0.634501	1	1.44889	1	1	0	0.0222862	22.7571	0	0.693	23.7983	0.002831	37	2018
600373	14.6264	4.78749	0	0	0	0	0.431211	1	1.85345	0	1	0	0.0685444	23.1667	0	0.6343	23.8898	0.010801	85	2018
600375	14.6528	4.70048	1	0	0	1	0.768813	1	0.792743	0	0	0	0.00491102	22.7101	0	0.195	23.2478	0	36	2018
600376	15.1505	4.78749	0	0	0	0	0.815835	1	1.64599	1	0	0	0.0136711	24.4055	1	0.562	26.398	0.00056	70	2018
600377	14.691	4.75359	0	0	0	0	0.390528	1	0.861772	0	0	1	0.0929289	23.0227	0	0.688	24.5979	0	54	2018
600378	14.8198	4.66344	0	0	2	0	0.397894	1	1.84323	0	0	0	0.0646286	22.154	0	0.8415	22.8366	0	26	2018
600379	12.8992	4.61512	2	0	0	1	0.341981	1	2.56524	0	0	1	0.0486612	20.56	0	0.4809	20.4881	0	38	2018
600380	13.8925	4.61512	0	0	0	0	0.347747	1	2.17064	1	0	0	0.0584173	23.1395	0	0.5471	23.9416	0.206007	27	2018
600381	13.4588	4.79579	0	0	0	0	0.0216313	1	54.5074	0	0	0	0.0281887	19.6237	0	0.6267	21.6134	0	14	2018
600382	13.4588	4.68213	1	0	1	1	0.155156	1	6.40695	1	0	0	0.0627502	20.3927	0	0.4548	22.6626	0	51	2018
600383	15.4249	4.72739	0	0	0	0	0.761177	1	1.61889	1	0	1	0.0434864	24.6492	0	0.4404	26.3522	0.203596	70	2018
600386	13.9108	4.60517	0	0	0	0	0.605366	1	1.22607	1	0	0	0.0271991	22.2906	0	0.5592	22.2934	0	52	2018
600387	14.0779	4.80402	0	0	0	0	0.681317	1	0.658162	1	1	0	0.0428573	23.7872	0	0.3574	22.9964	0.626852	51	2018
600388	14.9942	4.77912	1	1	0	0	0.730088	1	1.18363	0	0	0	0.0427181	22.9642	0	0.294	23.66	0.780306	35	2018
600389	13.7102	4.70048	0	0	0	0	0.431662	1	1.23401	0	0	0	0.122276	22.0897	0	0.6045	21.8885	0.024351	26	2018
600391	12.8992	4.68213	0	0	0	0	0.696813	1	1.34362	0	1	0	-0.049432	21.5837	0	0.3716	22.4946	0.004847	37	2018
600392	14.6484	4.74493	0	0	0	0	0.387697	1	2.06062	0	0	0	0.030974	22.5522	0	0.2761	22.8971	0	32	2018
600393	14.221	4.77912	0	0	2	1	0.67665	1	1.61713	1	1	0	0.0122614	21.9097	0	0.4643	23.713	0	70	2018
600395	13.8155	4.62497	2	1	0	0	0.474604	1	1.2461	0	0	0	0.0719317	22.5299	0	0.7065	23.298	0.000127	6	2018
600396	13.9465	4.52179	0	0	0	0	0.875524	1	0.182437	0	1	0	-0.044214	22.6886	1	0.586	23.7243	0.003969	44	2018
600397	13.653	4.74493	0	0	0	0	0.886806	1	0.569629	0	0	0	0.00923218	22.3424	0	0.4154	22.6191	0	6	2018
600398	14.5087	4.77912	0	0	1	0	0.557476	1	1.6893	0	0	0	0.116788	23.6724	0	0.6927	24.1108	0.237711	18	2018
600400	13.8155	4.77912	0	0	1	0	0.261653	1	1.78172	0	0	0	0.0379323	21.6325	0	0.6564	22.425	0.255395	18	2018
600403	13.4588	4.79579	0	0	0	1	0.507371	1	0.924791	0	0	0	0.0356454	22.7852	0	0.8816	23.5781	0	6	2018
600405	13.5924	4.77912	0	0	0	0	0.583246	1	1.15252	1	1	0	-0.107676	20.6285	0	0.1649	21.672	11.8788	39	2018
600406	14.4962	4.78749	0	0	0	0	0.438642	1	1.83175	0	1	0	0.085019	24.0746	1	0.6097	24.681	0.000262	65	2018
600409	14.0779	4.75359	0	0	0	0	0.535102	1	0.870979	0	0	0	0.0671544	23.7276	1	0.4725	23.9555	0	26	2018
600410	14.7516	4.7185	0	0	2	0	0.481012	1	1.14261	1	0	0	-0.0284413	22.3766	0	0.1581	23.0392	8.72236	65	2018
600415	14.3751	4.78749	0	0	0	1	0.560046	1	0.920068	1	0	1	0.0387594	22.0025	0	0.6343	24.0146	0.006534	72	2018
600418	14.3283	4.36945	0	0	0	0	0.711004	1	0.912502	0	0	0	-0.0299131	24.6385	1	0.3681	24.5838	0	36	2018
600419	13.3847	4.74493	0	0	1	0	0.402701	1	0.695681	0	0	0	0.0653286	21.1031	1	0.501	21.3148	0	14	2018
600420	14.4143	4.52179	4	0	1	0	0.487163	1	1.28952	1	0	0	0.0649896	23.1499	1	0.5502	23.5244	0	27	2018
600422	14.152	4.49981	1	1	0	0	0.427057	1	1.7021	0	1	0	0.0495799	22.6836	0	0.409	22.6536	0.283029	27	2018
600425	13.7642	4.47734	0	0	0	0	0.512969	1	0.518547	0	0	0	-0.00297781	21.6044	0	0.3174	22.8439	0	30	2018
600426	13.5924	4.45435	0	0	0	0	0.353169	1	1.08526	0	0	0	0.161851	23.3875	0	0.3953	23.6495	0.129867	26	2018
600428	14.6528	4.78749	0	0	0	0	0.557595	1	0.595223	1	1	0	0.00400343	22.7483	1	0.6334	23.799	0.00545	55	2018
600429	14.3343	4.74493	0	0	0	0	0.557512	1	1.29362	1	0	0	0.013821	22.7323	1	0.721	23.3241	0	14	2018
600433	13.3047	4.2485	0	0	0	0	0.337466	1	1.02682	1	0	0	0.0269478	21.6594	1	0.3489	22.1022	0.015732	22	2018
600435	13.6877	4.7362	0	0	0	0	0.441557	1	1.6295	1	0	0	0.0257497	21.4159	0	0.4441	22.326	0	39	2018
600436	13.5924	4.74493	0	0	0	0	0.202792	1	4.05518	0	0	0	0.169536	22.2848	0	0.6427	22.619	0	27	2018
600438	14.838	4.69135	0	0	0	0	0.604335	1	0.466175	0	0	0	0.0527762	24.0387	0	0.5858	24.3735	0.156203	13	2018
600439	13.1224	4.78749	0	0	0	0	0.411904	1	2.17953	0	0	0	0.0479893	21.3553	0	0.3764	22.3053	0	19	2018
600444	13.017	4.44265	0	0	0	0	0.335132	1	2.46186	0	0	0	0.0562609	20.2055	1	0.4909	20.5476	0.017074	34	2018
600446	13.7102	4.77912	5	0	3	0	0.525015	1	1.59802	1	0	0	-0.0330696	22.3106	0	0.3133	22.0694	19.6909	65	2018
600448	13.1224	4.77912	0	0	0	0	0.595589	1	1.10989	0	0	0	0.00576396	21.9062	1	0.237	22.0148	0.059636	17	2018
600449	13.5278	4.38203	0	0	0	0	0.270826	1	1.27385	0	1	0	0.0674737	22.1519	0	0.5056	22.6842	0.000167	30	2018
600452	13.3535	4.67283	0	0	0	0	0.690054	1	0.173816	0	0	0	0.0737063	21.6185	0	0.5545	22.2774	0	44	2018
600455	12.6115	4.62497	0	0	0	0	0.726257	1	0.423702	0	1	0	0.013596	19.0043	0	0.2688	20.37	0	90	2018
600456	13.017	4.36945	0	0	0	0	0.469802	1	1.42187	0	0	0	0.0226155	21.95	0	0.5772	22.7078	0	32	2018
600458	13.9108	4.51086	0	0	0	0	0.664399	1	1.10147	0	0	1	-0.0304398	23.2078	1	0.4682	23.3819	0.000463	29	2018
600459	13.1224	4.7185	1	1	0	0	0.62279	1	1.45505	0	0	0	0.0307851	23.5608	0	0.4073	22.5152	0	32	2018
600460	13.7747	4.72739	0	0	0	0	0.483991	1	1.39572	1	0	0	0.00913767	21.8305	0	0.4313	22.8184	0.798966	39	2018
600461	13.7102	4.74493	0	0	0	0	0.613515	1	0.5873	0	0	0	0.0418633	22.1998	1	0.4498	23.0245	0	46	2018
600463	13.0605	4.67283	0	0	0	0	0.497594	1	1.18311	1	0	0	0.00334146	20.9588	1	0.6592	21.791	0	1	2018
600466	15.2506	4.67283	0	0	0	0	0.820433	1	1.62874	0	1	0	0.0165432	24.1514	0	0.623	25.7398	0.325795	70	2018
600467	13.7102	4.7362	0	0	0	0	0.486729	1	0.700281	0	0	0	0.0106811	20.8629	0	0.4258	22.5078	0	4	2018
600468	13.7102	4.77912	0	0	0	0	0.311356	1	2.3285	1	0	0	0.0199497	21.0286	1	0.5548	21.727	0.030822	38	2018
600469	13.7102	4.38203	0	0	1	0	0.71882	1	0.744631	0	0	0	0.00254651	22.5508	0	0.5044	22.6939	0	29	2018
600475	14.6175	4.74493	0	0	0	0	0.545521	1	1.18004	0	0	0	0.0424489	22.732	1	0.7488	23.1704	0.000983	34	2018
600476	13.2177	4.77068	0	0	0	0	0.567464	1	1.46739	0	1	0	0.00302261	19.5533	0	0.4359	20.0989	0	65	2018
600477	13.653	4.2485	1	1	0	0	0.570881	1	1.23272	1	0	0	0.0726739	22.5453	0	0.4595	22.7909	1.21255	50	2018
600478	13.7102	4.75359	0	0	3	0	0.455677	1	1.53352	0	0	0	0.000837404	21.3612	0	0.2766	22.5716	0.410033	38	2018
600479	13.3047	4.60517	0	0	0	0	0.300224	1	2.71602	0	1	0	0.0871296	21.9258	1	0.3544	21.9681	0.120193	27	2018
600480	14.1156	4.75359	2	1	0	0	0.564533	1	1.23021	0	0	0	0.0417615	23.2289	1	0.4483	23.3091	0.180942	36	2018
600481	13.7102	4.61512	0	0	0	0	0.414846	1	1.78682	0	0	0	0.0658818	21.6416	0	0.4919	22.0813	0.082443	38	2018
600482	14.9141	4.77912	1	0	1	1	0.459163	1	1.84625	0	0	0	0.0272599	24.1131	1	0.5723	24.77	0.02897	37	2018
600483	14.1871	4.72739	0	0	0	0	0.51407	1	2.26783	0	0	0	0.0397768	22.9591	1	0.731	24.0267	0	44	2018
600486	13.9978	4.76217	0	0	0	0	0.350868	1	1.86911	0	0	0	0.126278	22.3892	0	0.465	22.73	0	26	2018
600487	14.8802	4.78749	0	0	0	0	0.628709	1	1.15473	0	0	0	0.0728045	24.2457	0	0.3216	24.3168	0	38	2018
600488	13.3535	4.44265	3	0	0	2	0.316283	1	2.00001	1	0	0	0.04103	21.6103	1	0.5614	22.292	0	27	2018
600489	14.8451	4.75359	0	0	0	0	0.492147	1	1.04065	1	0	0	0.00989079	24.2628	0	0.5333	24.3622	0	9	2018
600490	14.0779	4.78749	0	0	3	0	0.333525	1	2.13101	1	0	0	0.0244604	23.3721	0	0.3056	22.8362	0.056833	32	2018
600491	14.5087	4.75359	0	0	0	0	0.793027	1	0.970203	1	0	0	0.0183146	23.7296	0	0.4004	24.6645	8.16527	1	2018
600493	13.3847	4.68213	0	0	0	0	0.476193	1	1.23738	0	0	0	0.0222917	20.7281	0	0.2796	21.0402	0	17	2018
600495	13.5924	4.44265	0	0	0	0	0.192653	1	3.39238	0	0	0	0.00917263	21.0414	0	0.3201	22.0829	0	37	2018
600496	13.9553	4.69135	0	0	1	0	0.631938	1	1.3245	0	0	0	0.0136063	22.8786	0	0.3915	23.3121	0.051785	50	2018
600497	14.221	4.38203	1	1	0	0	0.473542	1	0.385654	0	0	0	0.019166	23.6651	1	0.4996	24.1842	0.003021	9	2018
600498	13.567	4.78749	0	0	0	0	0.632396	1	1.34179	0	0	0	0.0310419	23.9111	1	0.4506	24.0979	0.217971	39	2018
600499	13.4588	4.79579	0	0	0	0	0.590478	1	1.18707	1	0	0	-0.0422016	22.5268	0	0.2813	23.2237	0.31516	35	2018
600500	15.3481	4.78749	0	0	0	0	0.523112	1	1.74113	1	0	1	0.0418898	24.8169	0	0.5984	24.6418	0.004033	26	2018
600501	13.3047	4.78749	0	0	0	0	0.499168	1	1.36589	0	1	0	-0.0320311	21.6911	1	0.4805	22.23	0	36	2018
600502	14.9942	4.72739	0	0	0	0	0.843016	1	1.11584	0	0	0	0.0108521	24.3824	1	0.4197	25.048	0.025748	1	2018
600503	13.5278	4.7185	0	0	1	0	0.46784	1	1.48833	1	0	0	-0.000374918	19.7736	0	0.1482	22.7065	0.028709	70	2018
600505	13.017	4.68213	0	0	0	0	0.564374	1	0.999153	0	1	0	0.0232908	20.6671	0	0.5536	21.8334	0.010336	44	2018
600506	12.6115	4.69135	0	0	0	0	0.0589917	1	22.4823	0	0	0	0.0151201	17.5663	0	0.2828	19.5175	0	1	2018
600507	13.3047	4.06044	1	1	0	0	0.2996	1	1.79436	0	0	0	0.30485	23.5732	0	0.5081	22.9869	0.534413	31	2018
600508	13.1224	4.38203	0	0	0	0	0.349965	1	0.611694	1	0	1	0.0391178	22.6474	0	0.6428	23.4228	0	6	2018
600509	13.9108	4.74493	0	0	0	0	0.692758	1	0.794832	0	1	0	0.00173978	22.3238	1	0.4367	23.7884	5.2e-05	44	2018
600510	13.9978	4.69135	0	0	0	0	0.682417	1	1.57334	0	0	0	0.0279262	22.634	1	0.6964	24.0264	0.001007	70	2018
600511	13.9582	4.46591	0	0	1	0	0.506752	1	1.81863	1	0	1	0.0740434	24.3801	1	0.6003	23.7918	0	51	2018
600512	13.1224	4.67283	0	0	0	0	0.607484	1	1.80229	1	0	0	-0.0119927	21.9798	0	0.1313	23.1426	0.002133	1	2018
600513	13.017	4.74493	0	0	0	0	0.333392	1	1.85911	0	0	0	0.052231	20.7423	0	0.4049	21.0739	0	27	2018
600515	15.2741	4.79579	0	0	2	0	0.608603	1	1.37645	0	1	0	0.0195931	23.1791	0	0.64	25.266	0.079514	70	2018
600516	13.2177	4.68213	0	0	0	0	0.16021	1	5.76875	0	1	0	0.372141	23.1787	0	0.4293	23.5015	0.647452	30	2018
600517	13.4588	4.77912	0	0	0	0	0.597835	1	1.39069	1	0	0	0.000921779	22.3184	1	0.5406	22.9098	0.006248	38	2018
600519	13.7851	4.7185	0	0	0	0	0.265493	1	3.24853	0	1	0	0.236662	25.0697	0	0.7216	25.7975	0	15	2018
600520	13.1224	4.77912	0	0	0	2	0.485429	1	0.97977	0	0	0	0.00716782	19.5444	0	0.3723	20.69	0	38	2018
600521	14.2855	4.78749	1	0	0	1	0.594233	1	1.09362	1	0	0	0.0130119	22.3514	0	0.4768	23.0619	27.0117	27	2018
600522	14.604	4.78749	0	0	0	0	0.391393	1	1.76904	0	0	0	0.0665625	24.2474	0	0.3042	24.1892	0.019324	38	2018
600523	13.5924	4.29046	0	0	0	0	0.225611	1	2.87585	0	0	0	0.0421862	21.7523	1	0.5285	21.8805	0.00329	36	2018
600525	14.9141	4.77912	0	0	2	0	0.691888	1	0.995512	1	0	0	-0.000774249	22.6885	0	0.1895	23.6168	0.350289	39	2018
600526	14.3751	4.59512	3	0	0	2	0.754951	1	1.07615	1	0	0	-0.0527667	21.982	1	0.4427	22.8143	0.008641	35	2018
600527	13.017	4.70048	0	0	2	0	0.0288863	1	28.0325	0	0	0	0.0353553	21.0392	0	0.3161	21.6399	3.41964	28	2018
600528	14.9141	4.51086	0	0	0	0	0.526427	1	1.43686	1	0	1	0.0445838	23.6079	1	0.5656	24.2463	0.005402	35	2018
600529	13.3047	4.76217	0	0	0	0	0.237471	1	2.80818	0	0	0	0.0774724	21.6728	1	0.2899	22.2545	0.011617	30	2018
600531	13.4588	4.79579	0	0	0	0	0.695122	1	1.22895	0	0	0	0.0121122	23.6851	0	0.4001	23.1031	0	32	2018
600532	13.2177	4.74493	2	0	2	0	0.370272	0	1.06921	1	0	0	0.00382866	21.695	0	0.3616	21.7946	7.85439	8	2018
600533	13.3047	4.75359	0	0	0	0	0.774994	1	2.09389	0	0	0	0.0134174	21.5737	0	0.4974	23.5148	0.000429	70	2018
600535	14.221	4.74493	0	0	0	0	0.55473	1	2.09248	1	0	0	0.0632426	23.6131	0	0.5242	23.949	0	27	2018
600536	13.487	4.69135	0	0	0	0	0.545409	1	1.64632	1	0	0	0.0212394	22.2522	0	0.4774	22.4621	0.179148	65	2018
600537	13.8738	4.69135	3	0	0	2	0.453534	1	1.65692	1	1	0	0.0102704	21.9903	0	0.327	22.6223	0	38	2018
600538	13.3847	4.69135	0	0	1	0	0.164816	1	4.19774	0	0	0	-0.0283097	19.2295	0	0.3929	20.4533	4.95261	51	2018
600540	13.3847	4.78749	0	0	0	0	0.755144	1	0.951501	0	0	0	0.0166201	20.9729	1	0.4482	21.3679	0	1	2018
600543	12.7657	4.74493	0	0	0	0	0.11154	1	4.29174	0	0	0	0.0146505	19.2583	0	0.3765	20.9764	0	15	2018
600545	15.4487	4.75359	0	0	1	0	0.584635	1	1.98027	0	0	1	0.0594525	22.9447	1	0.5614	23.3916	0	35	2018
600546	14.5334	4.77068	0	0	0	0	0.793734	0	0.703751	0	0	0	0.0292139	24.3646	0	0.6293	24.6014	0.001892	51	2018
600547	14.9141	4.68213	0	0	0	0	0.479886	1	0.462203	0	0	0	0.0208489	24.7267	1	0.5875	24.5287	0	9	2018
600548	15.2018	4.36945	0	0	0	0	0.52459	1	1.24601	1	0	1	0.0870719	22.4823	0	0.8238	24.4393	0	54	2018
600549	14.7516	4.67283	0	0	0	1	0.592873	1	1.09258	0	0	0	0.0356242	23.6966	0	0.4815	23.837	0.056036	32	2018
600550	13.7102	4.74493	0	0	0	0	0.866166	1	0.824477	0	0	0	-0.115411	21.8823	1	0.6566	22.7082	0	38	2018
600551	14.3343	4.7185	0	0	0	0	0.298955	1	2.59447	0	0	0	0.0489846	22.5853	0	0.6609	22.6377	0	85	2018
600552	13.4588	4.77912	1	1	0	0	0.57005	1	1.2313	0	0	0	0.00951848	21.8378	0	0.2893	22.5185	2.84418	39	2018
600556	13.5924	4.62497	3	0	1	2	0.634938	1	1.66823	0	0	0	-0.358933	18.0181	0	0.1901	18.4908	0	65	2018
600557	13.6208	4.61512	0	0	0	0	0.305325	1	1.75679	0	0	0	0.0781021	22.0645	0	0.3728	22.4466	3.20442	27	2018
600558	13.2177	4.68213	2	1	0	0	0.279636	1	1.78918	0	0	0	0.0253164	21.6687	0	0.3575	21.7944	0	33	2018
600559	13.7642	4.74493	0	0	0	0	0.49697	1	1.12501	0	0	0	0.0639586	21.9995	0	0.3749	22.4241	0	15	2018
600560	12.7657	4.77912	0	0	0	0	0.525145	1	1.64832	1	1	0	0.0140454	20.1433	0	0.4523	21.2303	0	35	2018
600561	13.9017	4.74493	0	0	0	0	0.714797	1	0.413049	0	0	0	0.00729189	21.6905	0	0.3128	22.5425	0.012438	54	2018
600562	13.7102	4.59512	0	0	1	0	0.380442	1	2.49575	0	0	0	0.013193	20.7657	1	0.4964	21.776	0	39	2018
600563	13.017	4.54329	0	0	0	0	0.167297	1	4.77902	0	0	0	0.153181	21.2664	0	0.5134	21.823	0	39	2018
600565	14.4033	4.79579	0	0	0	0	0.804419	1	1.30384	0	0	0	0.0179073	23.3069	0	0.4468	24.7985	0.295265	70	2018
600566	13.5924	4.29046	2	0	0	1	0.300039	1	2.61291	0	0	0	0.216467	22.6985	0	0.6917	22.777	5.74834	27	2018
600567	14.6699	4.79579	1	0	1	0	0.623034	1	0.796193	0	0	0	0.0957129	23.9165	0	0.3486	24.3042	0.138113	22	2018
600569	13.9978	4.74493	1	0	0	2	0.744719	1	0.684554	0	0	0	0.0542675	24.2251	0	0.6108	24.2579	0.001066	31	2018
600570	14.3751	4.74493	2	1	0	0	0.450738	0	1.08035	1	0	0	0.109125	21.9059	0	0.2458	22.5504	1.08432	65	2018
600571	13.8155	4.68213	3	0	1	1	0.293872	1	2.61673	1	0	0	-0.00285265	20.9244	0	0.2865	21.2008	0.547395	65	2018
600572	14.7516	4.77068	0	0	0	0	0.459314	1	1.34224	1	0	0	0.0754512	22.6382	0	0.3997	23.0948	0.026369	27	2018
600573	13.4588	4.74493	0	0	0	0	0.0624606	1	10.5107	0	0	0	0.0150224	20.1283	0	0.527	20.9137	0.016718	15	2018
600575	14.221	4.72739	0	0	2	0	0.395651	1	0.963364	0	0	0	0.0339641	23.1291	1	0.6357	23.5433	0	55	2018
600576	14.152	4.77912	5	0	1	8	0.0940592	1	5.67155	1	0	0	0.00617068	20.3956	0	0.4632	21.4473	0.882308	87	2018
600577	14.1156	4.48864	1	0	1	0	0.344249	1	2.01853	0	0	0	0.0915695	23.1996	0	0.3027	22.4503	0.010228	38	2018
600578	13.4588	4.75359	0	0	0	0	0.599825	1	0.565077	1	1	0	0.0117963	23.2645	1	0.7261	24.95	0	44	2018
600579	15.4249	4.74493	0	0	1	0	0.639351	1	1.31085	0	0	0	0.0121205	23.1484	0	0.5454	23.4791	0	35	2018
600580	15.0909	4.77912	0	0	0	0	0.649485	1	1.05498	1	0	0	0.0372818	23.128	1	0.5155	23.6386	0.048786	38	2018
600581	13.8738	4.75359	0	0	0	0	0.790775	1	0.317613	0	0	0	0.0362544	23.7243	0	0.513	23.6845	0	31	2018
600582	14.3402	4.77068	0	0	0	0	0.442783	1	2.1581	1	0	0	0.0361306	23.6103	1	0.6927	24.3447	0.018193	35	2018
600583	14.3461	4.39445	0	0	0	0	0.240297	1	2.07062	1	0	0	0.00264813	23.1259	0	0.5783	24.1294	0.003393	11	2018
600584	15.0378	4.78749	1	0	1	0	0.642867	1	0.592527	0	0	1	-0.0269158	23.8953	1	0.437	24.2621	0.020226	39	2018
600585	15.4642	4.39445	0	0	0	0	0.221532	1	2.75516	0	0	1	0.204858	25.5784	0	0.6779	25.7309	0.011357	30	2018
600586	13.9978	4.74493	0	0	0	0	0.556886	1	0.794092	0	0	0	0.00871068	22.3573	0	0.34	22.9907	0.206459	30	2018
600587	13.9978	4.68213	2	0	1	0	0.663837	1	0.870828	0	0	0	0.00987198	23.0538	0	0.3817	23.2393	0.053103	35	2018
600588	14.5087	4.47734	0	0	0	0	0.497273	1	1.135	1	0	1	0.0532286	22.7649	0	0.4506	23.4459	0.432411	65	2018
600589	14.0779	4.72739	0	0	0	0	0.410191	1	1.66679	1	0	0	0.0284158	21.254	0	0.3897	22.4106	8.99502	26	2018
600590	13.8155	4.75359	0	0	2	0	0.666596	1	1.35605	0	0	0	0.0208554	22.536	1	0.4015	23.2994	1.65469	38	2018
600592	13.653	4.78749	0	0	0	0	0.299849	1	2.80853	0	0	0	0.0317465	20.7488	0	0.4445	21.7027	0.005756	34	2018
600593	13.017	4.75359	0	0	1	0	0.56007	1	0.421926	0	0	0	0.0295817	19.6667	0	0.3743	21.3086	0	78	2018
600594	13.4298	4.77912	0	0	0	0	0.388789	1	1.61192	0	0	0	-0.105703	22.0798	0	0.287	22.5913	24.6924	27	2018
600596	14.5574	4.78749	0	0	0	0	0.379615	1	1.3775	1	0	0	0.123763	23.1212	0	0.2369	23.0365	1.91311	26	2018
600597	14.7318	4.69135	0	0	0	0	0.621674	1	0.87747	1	0	1	0.0293633	23.7671	0	0.5656	23.61	0.01764	14	2018
600598	14.4935	4.47734	0	0	0	0	0.208888	1	1.97234	0	0	0	0.114793	21.9065	0	0.6554	22.7994	0.002553	1	2018
600600	15.7026	4.47734	0	0	0	0	0.45151	1	1.46939	0	0	1	0.0458107	24.0032	0	0.8068	24.2518	0.009192	15	2018
600601	14.9333	4.75359	1	0	1	3	0.705914	1	0.856453	1	0	0	0.00509641	22.4639	0	0.1805	23.124	0	39	2018
600602	14.2473	4.74493	0	0	0	0	0.2501	1	3.35665	1	0	0	0.054012	22.2197	1	0.3599	22.4349	0.000292	65	2018
600603	14.0779	4.26268	0	0	1	0	0.506908	1	1.89029	0	0	0	0.0423426	21.456	0	0.5949	23.3008	0.413505	90	2018
600604	13.5924	4.65396	0	0	0	0	0.551006	1	4.27399	1	0	0	0.0164825	20.0457	1	0.4634	23.5163	0	70	2018
600606	15.2971	4.75359	0	0	0	0	0.894915	1	1.24122	1	0	0	0.0154584	26.5776	1	0.755	27.6669	0	70	2018
600609	13.9108	4.78749	0	0	0	0	0.854955	1	1.34932	0	0	0	0.0491016	22.539	0	0.4104	22.4626	0	36	2018
600611	14.5334	4.47734	0	0	0	0	0.408877	1	1.45388	1	0	0	0.0605225	21.9922	0	0.2666	23.4648	0.073386	54	2018
600612	14.4574	4.75359	0	0	0	0	0.523146	1	2.09122	1	0	0	0.100979	24.5025	0	0.47	23.4632	0.001831	41	2018
600613	13.9108	4.78749	1	1	0	0	0.168798	1	3.56893	1	0	0	0.0314863	21.34	0	0.4856	21.8632	0	27	2018
600615	13.1224	4.77912	0	0	0	0	0.071387	1	19.2964	1	0	0	0.0146041	18.238	0	0.3939	20.2866	0	33	2018
600616	13.7494	4.77068	0	0	0	0	0.156183	1	5.18816	1	0	0	-0.0317727	20.6162	0	0.4097	21.5476	0	15	2018
600617	14.5574	4.77912	0	0	0	0	0.846025	1	0.464366	0	0	0	0.000853239	23.1337	0	0.602	24.0851	0	45	2018
600618	13.7365	4.68213	0	0	0	0	0.227248	1	1.90577	1	0	0	0.208046	22.6933	0	0.4791	22.3447	0.003373	26	2018
600619	14.3808	4.52179	0	0	0	1	0.627915	1	1.06741	1	0	1	0.0292527	23.1836	0	0.4299	23.386	0.051261	34	2018
600620	13.5278	4.51086	0	0	0	0	0.190456	1	13.5067	1	0	0	0.0227346	17.7036	0	0.4718	21.7743	0	90	2018
600621	13.363	4.47734	0	0	1	0	0.666142	1	1.66845	1	0	0	-0.00117896	20.8917	1	0.5327	23.7117	0	67	2018
600622	14.152	4.77912	0	0	0	0	0.675396	1	1.54424	1	0	0	0.0465998	22.283	1	0.3477	23.9461	0.0236	70	2018
600623	15.5091	4.75359	0	0	0	0	0.560797	1	1.03399	1	0	0	0.0374555	24.5192	1	0.6982	24.5536	0	26	2018
600624	13.981	4.74493	0	0	0	0	0.529382	1	1.36909	1	0	0	0.0190289	20.7315	0	0.3355	21.6803	0	90	2018
600626	14.3795	4.78749	0	0	0	0	0.634122	1	1.12031	1	0	0	0.0117301	23.5163	0	0.3885	23.1334	0.0067	51	2018
600628	13.4588	4.67283	0	0	0	0	0.233195	1	2.25053	1	0	0	0.0471968	21.7443	0	0.4202	22.48	0.019628	52	2018
600629	14.152	4.78749	0	0	0	0	0.661325	1	1.14425	1	0	0	0.0361178	22.5082	1	0.7253	22.8615	0.084034	74	2018
600630	13.9978	4.77912	0	0	0	0	0.37991	1	2.20712	1	0	0	0.0131491	22.1963	0	0.319	21.8045	0	17	2018
600633	14.221	4.77912	0	0	0	0	0.134534	1	3.88796	1	0	0	0.0571465	21.3703	1	0.5641	23.028	0.016868	64	2018
600635	14.221	4.51086	1	1	0	0	0.602583	1	0.763283	1	0	0	0.0198833	22.3462	0	0.4005	23.7956	0.013253	45	2018
600636	13.3047	4.76217	0	0	0	0	0.0980329	1	4.64034	1	0	0	0.155972	21.2322	1	0.3972	21.9739	0.270882	26	2018
600637	15.8197	4.78749	0	0	0	0	0.195074	1	3.19905	1	0	0	0.0580926	23.3358	1	0.5378	24.3598	0.063529	63	2018
600638	13.9108	4.78749	0	0	0	0	0.624913	1	2.11396	1	0	0	0.0464879	20.8166	0	0.4833	23.2553	0.001427	70	2018
600639	13.7102	4.68213	0	0	0	0	0.554185	1	0.795461	1	0	0	0.0478631	21.739	1	0.578	23.7362	0.00069	70	2018
600640	14.2035	4.78749	0	0	0	0	0.257205	1	3.09031	1	1	0	0.0411163	22.2377	1	0.6939	22.6243	0	64	2018
600641	13.9483	4.74493	0	0	1	0	0.228499	1	3.8417	1	0	0	0.121395	21.7088	0	0.4869	22.8041	0	70	2018
600642	13.7747	4.75359	1	1	0	0	0.425433	1	1.10568	1	0	0	0.0396808	24.3129	0	0.5728	24.812	0.008597	45	2018
600644	13.6647	4.38203	2	1	0	0	0.532358	1	0.496411	0	0	0	0.0252997	21.4981	0	0.4876	21.9324	0.000509	44	2018
600645	14.604	4.77912	4	0	3	1	0.328354	1	1.0956	1	0	0	0.0148203	21.0013	0	0.3176	22.2147	0.147219	73	2018
600647	12.6761	4.68213	0	0	0	0	0.374579	1	2.4355	1	0	0	-0.126338	16.8309	0	0.4629	19.9766	0	51	2018
600648	14.4329	4.77912	0	0	0	0	0.655961	1	0.986693	1	1	0	0.0285237	22.7742	0	0.5708	24.1599	0	51	2018
600649	14.3508	4.60517	0	0	0	0	0.455316	1	2.4973	1	0	1	0.0318627	22.6552	1	0.6041	24.3266	0	70	2018
600650	14.352	4.14313	0	0	0	0	0.213727	1	2.21428	1	0	1	0.0704201	21.6134	0	0.3965	22.2297	0	54	2018
600653	14.8451	4.78749	0	0	1	1	0.684285	1	1.10348	1	0	0	0.0427295	22.6898	1	0.2701	22.8454	0	52	2018
600655	14.5087	4.39445	0	0	1	0	0.622609	1	1.60673	1	0	0	0.0401422	24.2431	0	0.4216	25.1689	0.039069	52	2018
600657	15.2648	4.51086	0	0	0	0	0.794302	1	1.66109	1	0	1	0.0247263	23.6547	0	0.7371	25.3432	0	70	2018
600658	13.9978	4.68213	0	0	0	0	0.508053	1	3.09362	1	0	0	0.0283678	21.5273	0	0.5917	23.3611	0	70	2018
600660	15.1968	4.77912	0	0	0	0	0.414624	1	1.26091	0	0	1	0.119081	23.7302	0	0.4673	24.2639	0.015914	30	2018
600661	14.3461	4.78749	0	0	0	0	0.588466	1	1.26061	1	0	0	-0.101782	21.463	1	0.3096	21.8752	1.05507	82	2018
600662	13.5924	4.69135	0	0	0	0	0.410658	1	0.723908	1	0	0	0.010763	22.1327	0	0.4599	22.534	0	54	2018
600663	15.2971	4.47734	0	0	0	0	0.708238	1	1.04869	1	0	1	0.0525534	23.26	0	0.6236	25.0814	0.010355	70	2018
600664	13.5924	4.72739	1	0	1	3	0.472231	1	1.41433	0	0	0	0.0339163	23.1041	0	0.5021	23.1999	0.057247	27	2018
600665	13.567	4.74493	0	0	0	0	0.842599	1	1.82749	0	0	0	0.0184429	22.3847	0	0.5994	23.8019	0	70	2018
600667	14.2666	4.77912	0	0	0	0	0.59972	1	1.21655	0	0	0	0.0377513	23.4739	1	0.453	23.6065	0	39	2018
600668	13.8155	4.75359	0	0	0	1	0.296131	1	1.14133	1	0	0	0.137227	21.9359	0	0.2264	22.3128	0.005903	30	2018
600673	13.9978	4.54329	1	1	0	0	0.529228	1	1.04056	1	0	0	0.0761044	23.1812	0	0.503	23.6999	0.05176	90	2018
600674	13.6048	4.75359	0	0	0	0	0.211156	1	0.238376	0	1	0	0.112518	20.5766	0	0.6186	24.1904	0	44	2018
600675	14.771	4.77912	0	0	0	0	0.723909	1	1.40975	1	0	0	0.0574185	23.6826	0	0.7756	24.7598	0.009271	70	2018
600676	13.8155	4.7185	0	0	0	0	0.320509	1	2.31249	1	0	0	0.0407673	22.9922	1	0.5121	22.9396	0	54	2018
600678	13.1224	4.68213	0	0	4	0	0.854233	1	0.757037	0	0	0	0.0660074	19.8653	0	0.2464	19.982	0	30	2018
600681	13.8643	4.67283	0	0	0	0	0.48248	1	1.08312	0	0	0	0.113623	22.282	0	0.6314	22.9088	12.3477	45	2018
600682	15.0021	4.77912	2	0	2	3	0.378709	1	1.05945	0	0	0	-0.036343	23.4003	0	0.4924	23.815	0.006535	52	2018
600683	13.9553	4.60517	0	0	1	0	0.85517	1	2.76659	1	1	0	0.02855	22.7996	0	0.6083	24.1849	0	70	2018
600684	12.9715	4.59512	0	0	0	0	0.75917	1	2.60377	1	0	0	0.0164986	21.9484	0	0.3636	23.5415	0.028262	70	2018
600685	14.5186	4.47734	0	0	1	0	0.697603	1	1.05351	1	1	0	-0.0521144	23.6789	1	0.7917	24.5835	0	37	2018
600686	14.4033	4.77912	2	1	0	0	0.807791	1	1.27053	0	0	0	0.0079608	23.6296	1	0.4743	23.9746	0	36	2018
600688	15.3841	4.45435	0	0	0	0	0.315525	1	1.81836	1	0	1	0.11848	25.4032	0	0.8538	24.5197	0.010412	25	2018
600689	13.9553	4.78749	0	0	0	0	0.360166	1	2.02124	1	0	0	0.0151841	21.044	0	0.3078	20.4157	0	17	2018
600690	15.7826	4.78749	0	0	0	0	0.669284	1	1.17705	0	0	0	0.058612	25.9345	0	0.4439	25.8395	0.242073	38	2018
600691	14.1871	4.77068	2	0	1	1	0.815541	1	0.482246	0	1	0	0.00301336	23.804	0	0.4374	24.4492	0	26	2018
600692	12.8479	4.72739	0	0	0	0	0.572143	1	1.3613	1	0	0	0.0268085	20.4139	1	0.3368	21.381	0	70	2018
600693	13.8155	4.65396	0	0	0	0	0.684932	1	1.15145	0	0	0	0.0328383	21.8209	0	0.5854	22.8533	0.729224	52	2018
600694	14.221	4.7185	0	0	0	0	0.52712	1	1.33969	0	0	0	0.0594857	23.8958	0	0.4959	23.595	0	52	2018
600697	14.152	4.77912	0	0	0	0	0.752661	1	0.37414	0	1	0	0.0271855	23.4705	0	0.4422	23.8333	0.507348	52	2018
600699	15.0964	4.72739	0	0	0	0	0.693456	1	1.27807	1	0	1	0.0358518	24.7518	0	0.4552	24.8062	2.4738	36	2018
600702	13.2177	4.74493	0	0	0	0	0.439375	1	1.75712	0	1	0	0.0770062	21.5173	0	0.367	22.3007	0.012054	15	2018
600703	14.152	4.7362	0	0	0	0	0.309862	1	2.42335	0	1	0	0.0919164	22.8472	0	0.4967	24.1504	0.086947	39	2018
600704	15.9885	4.75359	1	1	0	0	0.662483	1	1.11948	1	0	0	0.0398127	26.4288	1	0.6178	25.1782	0	51	2018
600706	13.0281	4.75359	0	0	0	0	0.524984	1	1.30612	0	0	0	0.0356503	21.0195	0	0.558	21.4924	0	78	2018
600707	13.9108	4.78749	0	0	0	0	0.486878	1	1.1843	0	0	0	0.00120177	21.3804	1	0.6501	24.4148	0	39	2018
600708	14.604	4.78749	0	0	0	0	0.823752	1	1.8441	1	0	0	0.0184264	23.7434	1	0.5346	25.0331	0.205856	70	2018
600710	14.604	4.74493	0	0	0	0	0.801753	1	1.0023	0	0	0	0.0289837	25.1295	1	0.4649	24.4779	0.030733	51	2018
600711	13.8155	4.74493	0	0	2	0	0.437252	1	1.44287	0	0	0	0.0309095	24.1493	0	0.2761	23.3244	0	9	2018
600712	12.6443	4.65396	0	0	1	0	0.503427	1	0.576448	0	0	0	-0.0219036	21.4791	0	0.3505	21.4403	0.002216	52	2018
600713	15.0094	4.47734	0	0	0	0	0.789866	1	1.1689	0	0	1	0.0176853	24.167	0	0.4532	23.6965	0.001824	52	2018
600714	12.8992	4.78749	0	0	0	0	0.0778801	1	11.2879	0	0	0	0.0335618	18.8728	0	0.6229	20.3339	0.020925	6	2018
600715	14.2453	4.77912	0	0	1	0	0.336328	1	2.16062	0	0	0	-0.0722822	21.4585	0	0.437	22.9889	3.49695	86	2018
600716	13.2534	4.77912	0	0	0	0	0.496267	1	2.72784	0	0	0	0.0786413	20.7692	1	0.5362	23.0408	0.112226	70	2018
600717	13.981	4.43082	0	0	0	0	0.386284	1	0.96326	1	0	0	0.0286178	23.2928	0	0.5861	24.2555	0	55	2018
600718	14.2538	4.78749	0	0	1	0	0.335985	1	1.60184	0	0	0	-0.00760605	22.6932	0	0.2871	23.3319	0.937996	65	2018
600719	13.1224	4.61512	0	0	0	0	0.647217	1	0.525397	0	0	0	0.0013111	20.4097	0	0.4089	21.4482	0.000643	44	2018
600720	13.6762	4.36945	0	0	0	0	0.347692	1	0.667805	0	1	0	0.0709949	22.4768	0	0.2844	22.9955	0.002113	30	2018
600722	13.1224	4.15888	1	1	0	0	0.110851	1	7.42214	0	0	0	0.0845522	20.6785	0	0.5684	20.9736	0	26	2018
600723	14.4033	4.74493	0	0	0	0	0.378239	1	2.14791	1	0	0	0.0683434	23.033	0	0.6021	22.6593	0.000608	52	2018
600724	13.5924	4.45435	1	0	1	0	0.629889	1	2.67166	1	0	0	0.116367	22.3648	0	0.7878	22.7866	0	70	2018
600726	14.5574	4.74493	0	0	1	0	0.926447	1	0.286706	0	1	0	-0.0350657	23.0063	0	0.4655	23.9475	0.000943	44	2018
600727	13.4588	4.54329	0	0	0	0	0.286841	1	1.3382	0	0	0	0.0498397	20.3046	0	0.4053	21.3585	0	26	2018
600728	14.1156	4.60517	4	0	0	2	0.514615	1	1.97203	1	1	0	0.034875	22.2666	0	0.2541	22.74	4.64498	65	2018
600729	14.3283	4.78749	0	0	0	0	0.5947	1	0.970934	0	0	0	0.0619294	24.2521	0	0.5286	23.3705	0	52	2018
600730	12.8479	4.77068	1	0	0	1	0.349307	1	20.9377	1	0	0	0.00285067	18.4951	0	0.2431	21.8664	0.502872	82	2018
600731	13.2708	4.55388	0	0	0	0	0.478892	1	1.43959	0	0	0	0.0345903	21.2105	0	0.3487	21.5328	0	26	2018
600732	13.3047	4.02535	0	0	0	0	0.1705	1	2.57207	1	0	0	0.0328289	18.87	0	0.2716	20.1929	0	38	2018
600733	14.221	4.69135	1	0	1	0	0.624866	1	1.45299	1	0	0	0.00333185	23.5229	0	0.3981	24.4914	0	36	2018
600735	13.1224	4.77912	1	0	0	1	0.190357	1	3.87554	0	0	0	0.0987037	21.0343	0	0.5261	20.8706	0.035041	19	2018
600736	14.9453	4.75359	0	0	0	0	0.636752	1	1.93284	0	0	0	0.028994	22.7086	1	0.4798	24.336	0.020672	70	2018
600737	14.221	4.75359	1	1	0	0	0.515094	1	1.22898	0	1	0	0.0357896	23.5863	0	0.583	23.4676	0.000425	13	2018
600738	13.5924	4.78749	0	0	1	0	0.471485	1	1.77298	0	0	0	0.276764	21.0472	1	0.6559	22.468	0.026505	52	2018
600739	14.152	4.54329	0	0	0	0	0.395967	1	0.659742	0	0	0	0.0238836	23.6821	0	0.2435	24.3008	0.140884	51	2018
600740	13.8155	4.62497	0	0	0	0	0.515369	1	0.74543	0	0	0	0.0744927	22.7014	1	0.6476	23.7287	0.006121	25	2018
600741	15.2018	4.61512	0	0	0	0	0.591375	1	1.18836	1	0	1	0.0781342	25.7806	1	0.667	25.6188	0.004282	36	2018
600742	12.4292	4.7362	0	0	0	1	0.409895	1	1.32147	0	0	0	0.0650457	23.3339	0	0.3011	22.9593	0	36	2018
600743	13.9108	4.74493	0	0	0	0	0.827415	1	1.64531	1	0	0	0.0147983	22.6448	0	0.6065	24.6286	0	70	2018
600744	14.0144	4.62497	0	0	2	0	0.835949	1	0.450927	0	1	0	0.00322767	22.9839	1	0.6526	23.5938	0.000561	44	2018
600745	14.3461	4.72739	0	0	2	0	0.779784	1	0.900466	0	0	0	0.00425799	23.576	0	0.3876	23.5531	5.80605	39	2018
600746	12.6761	4.78749	0	0	0	0	0.113675	1	6.13578	0	0	0	0.00675463	19.9774	1	0.5749	20.0893	0	26	2018
600748	14.2855	4.47734	0	0	0	0	0.696913	1	1.87456	1	0	0	0.0246982	22.8824	1	0.5874	24.3458	0	70	2018
600749	12.8992	4.69135	0	0	1	0	0.219999	1	2.5221	0	1	0	0.0161785	19.0007	0	0.3636	21.0221	0	78	2018
600750	13.1224	4.38203	0	0	0	0	0.147638	1	5.0553	0	0	0	0.123195	21.2859	0	0.4687	22.0627	0	27	2018
600751	15.2506	4.69135	0	0	2	1	0.861158	0	1.08732	1	0	1	0.00161684	26.5418	0	0.4428	25.5826	0	51	2018
600754	14.378	4.46591	0	0	0	0	0.656188	1	1.22176	1	0	1	0.0305907	23.4109	1	0.629	24.4155	0.008226	61	2018
600755	15.2648	4.78749	0	0	0	0	0.65809	1	1.37748	0	0	0	0.0324711	26.054	0	0.3665	25.0537	0	51	2018
600756	13.3847	4.68213	0	0	0	0	0.226154	1	2.71174	0	0	0	0.099639	20.916	0	0.2225	21.8708	0	65	2018
600757	13.7953	4.79579	0	0	0	0	0.339737	1	2.46556	0	0	0	0.0728668	23.0615	0	0.6057	23.0609	0.002554	85	2018
600758	14.221	4.77068	0	0	0	0	0.643989	1	0.655956	0	0	0	0.0073533	22.7127	1	0.6245	23.4503	0	6	2018
600759	14.0779	4.75359	0	0	3	0	0.627158	1	0.616686	0	0	0	0.0140456	21.9251	0	0.4186	23.4112	0.014433	7	2018
600760	13.7102	4.74493	0	0	0	0	0.711536	1	1.13982	0	0	0	0.0262139	23.7265	1	0.7784	24.071	0.069981	37	2018
600761	13.4298	4.30407	0	0	0	0	0.336429	1	2.55865	0	0	0	0.095694	22.992	0	0.4374	22.7299	0.003948	35	2018
600763	13.8155	4.7362	0	0	2	0	0.321154	1	1.74106	1	0	0	0.168426	21.159	0	0.4309	21.4807	0	83	2018
600764	13.1224	4.77912	0	0	1	1	0.277248	1	3.08156	1	0	0	0.0458164	19.675	1	0.7635	21.1107	0	39	2018
600765	14.0624	4.78749	1	1	0	0	0.617861	1	1.50887	0	0	0	0.0189595	22.4178	0	0.4004	23.214	0.007416	34	2018
600766	12.7657	4.66344	0	0	0	0	0.676292	1	1.00274	0	1	0	-0.0147753	16.307	0	0.3379	18.8844	0	9	2018
600768	12.6115	4.47734	0	0	1	0	0.837113	0	0.77031	1	0	0	-0.0480744	20.42	0	0.4273	20.2867	0	32	2018
600770	14.5087	4.72739	0	0	0	0	0.200788	1	2.07209	0	0	0	0.00533064	19.9725	0	0.4637	22.4817	18.5335	90	2018
600771	12.6115	4.78749	0	0	0	0	0.234722	1	3.16397	0	0	0	0.127986	21.2049	0	0.3108	21.8478	0	27	2018
600773	13.7113	4.74493	0	0	0	0	0.721843	1	2.94789	0	0	0	0.00823081	20.8862	0	0.5103	23.1973	0	70	2018
600774	12.8992	4.78749	1	0	0	1	0.583802	1	0.191951	0	1	0	0.0156722	20.8018	0	0.6501	21.2673	0.050608	52	2018
600775	14.2979	4.51086	2	0	0	1	0.403055	1	1.87699	0	0	0	0.0343649	22.2275	0	0.5872	22.5453	0	39	2018
600776	13.5802	4.55388	0	0	0	0	0.180507	1	4.33497	1	1	0	0.0342702	21.6007	0	0.4937	22.059	0.00016	39	2018
600777	13.7642	4.51086	1	0	3	0	0.401136	1	0.816539	0	0	0	0.0242742	22.2878	0	0.1808	23.932	0	90	2018
600778	13.5278	4.77068	0	0	0	0	0.847173	1	0.422289	0	0	0	0.00954676	22.4527	0	0.3501	22.3314	0	52	2018
600779	14.0779	4.74493	0	0	0	0	0.419373	1	1.8694	0	0	1	0.181192	21.7597	0	0.6871	21.8858	0.005839	15	2018
600780	13.3212	4.45435	0	0	0	0	0.575916	1	0.796907	0	0	0	0.0183654	22.5195	0	0.6253	23.2061	0	44	2018
600782	13.7747	4.70048	0	0	0	0	0.531246	1	1.32759	0	0	0	0.142024	24.7657	0	0.6291	24.4522	0	31	2018
600783	14.0779	4.78749	0	0	0	1	0.348126	1	1.06672	0	0	0	0.0330055	19.1476	0	0.7039	22.4699	0	90	2018
600784	13.2177	4.77912	2	0	1	0	0.624307	1	0.846916	0	0	0	0.0151461	21.4085	0	0.276	22.1405	0	90	2018
600785	13.2708	4.36945	0	0	0	0	0.589492	1	0.714795	0	1	0	0.0227691	22.7548	0	0.6993	22.3202	0.067252	52	2018
600787	14.604	4.65396	0	0	0	0	0.492951	1	1.36599	1	0	0	0.0203616	24.3646	0	0.6461	23.8385	0.0045	59	2018
600789	13.3847	4.69135	0	0	0	0	0.532295	1	1.29023	0	0	0	0.0264078	21.9261	0	0.275	22.6054	0.002127	27	2018
600790	13.5278	4.77912	0	0	0	0	0.464842	1	0.573539	1	0	0	0.0513894	20.7035	0	0.4318	23.0587	0.000955	72	2018
600791	13.0815	4.74493	0	0	0	1	0.538233	1	1.83853	1	0	0	0.00554869	20.7387	0	0.4628	22.635	0	70	2018
600792	13.4588	4.47734	0	0	0	1	0.407379	1	1.24773	0	0	0	0.0367571	22.4095	0	0.7127	22.4022	0	25	2018
600793	12.8992	4.78749	1	1	0	0	0.912187	1	0.452237	0	0	0	0.0478506	20.9801	0	0.5589	22.0169	0	22	2018
600794	13.4298	4.47734	0	0	1	0	0.331807	1	2.39379	0	0	0	0.0144525	21.0339	0	0.3757	21.8641	0.088034	59	2018
600795	15.7951	4.62497	0	0	0	0	0.738424	1	0.254623	0	1	0	0.00663751	24.9052	0	0.5255	26.3309	0.002307	44	2018
600796	13.5798	4.72739	0	0	2	0	0.35214	1	1.94909	1	0	0	-0.0412975	19.9085	0	0.342	20.6683	0.643105	26	2018
600797	14.2855	4.78749	1	0	0	3	0.300343	1	1.58261	1	0	0	0.0307499	21.9924	0	0.2266	22.6305	0.359321	65	2018
600798	13.6146	4.47734	0	0	1	0	0.39864	1	1.0237	1	1	0	0.0498942	21.6675	0	0.4761	22.7393	0	55	2018
600800	13.3047	4.74493	0	0	1	0	0.805068	0	0.720292	1	0	0	0.119722	18.7943	0	0.2939	20.2116	0	26	2018
600801	15.0094	4.77912	0	0	0	0	0.447571	1	1.03927	0	0	1	0.172052	24.0362	0	0.5984	24.2247	0.074253	30	2018
600802	13.5924	4.69135	0	0	0	0	0.65495	1	0.405037	0	0	0	0.102726	21.8042	0	0.3721	22.1103	0	30	2018
600803	14.9141	4.29046	0	0	1	9	0.602939	1	0.674145	0	0	0	0.0597813	23.3357	0	0.4874	23.8809	0	26	2018
600804	14.3461	4.75359	1	0	0	1	0.69529	1	0.36458	0	0	0	0.0164622	22.6489	0	0.1706	23.8537	0.51426	64	2018
600805	13.4588	4.46591	0	0	0	3	0.375572	1	0.731524	0	0	0	0.00440547	21.4582	0	0.3766	23.0928	0	90	2018
600807	13.3047	4.63473	3	0	3	3	0.82912	0	1.08458	0	0	0	0.00477316	21.1316	0	0.315	22.7059	1.54866	70	2018
600808	15.4991	4.51086	0	0	0	0	0.583823	1	0.966486	0	0	1	0.0918148	25.1294	0	0.6968	25.0654	0	31	2018
600809	12.948	4.75359	0	0	0	0	0.452056	1	1.69813	0	0	0	0.13187	22.9621	0	0.7133	23.1938	0.011792	15	2018
600810	13.3535	4.60517	0	0	1	0	0.634164	1	0.821734	0	0	0	0.0878961	23.135	0	0.532	23.1179	0	28	2018
600811	14.1376	4.78749	0	0	1	0	0.57683	1	1.5061	0	0	0	0.0130101	23.3978	0	0.344	24.6255	0	51	2018
600812	14.3921	4.49981	0	0	0	0	0.692354	1	0.687171	0	0	0	0.00813854	22.944	0	0.5266	23.609	0.00026	27	2018
600814	13.9553	4.52179	0	0	0	0	0.385973	1	1.57933	1	0	0	0.056147	22.4997	0	0.6884	22.4174	0	52	2018
600818	13.3047	4.68213	1	0	1	2	0.377145	1	1.17268	1	0	0	-0.0044353	20.0861	0	0.442	20.7546	0	37	2018
600819	14.0306	4.60517	0	0	1	0	0.493165	1	1.07173	1	0	0	0.0146477	22.0733	0	0.5575	22.7103	0	30	2018
600820	15.5019	4.67283	0	0	0	0	0.72389	1	1.07795	1	0	0	0.0256189	24.3414	0	0.4664	25.0796	0.000125	1	2018
600822	13.9978	4.77068	0	0	0	0	0.613022	1	1.1047	1	0	1	0.0298412	22.5454	0	0.4867	21.2602	0	51	2018
600823	14.3461	4.44265	0	0	0	0	0.586464	1	1.61167	1	0	0	0.0436317	23.7522	0	0.6814	25.4084	0.023513	70	2018
600824	13.653	4.75359	0	0	0	0	0.216272	1	2.30184	1	0	0	0.0380363	21.1275	0	0.4033	21.7778	0	52	2018
600825	14.4574	4.68213	0	0	0	0	0.318935	1	1.86795	1	0	0	0.00781708	21.0535	0	0.5347	22.0762	0.009978	85	2018
600826	12.9715	4.68213	0	0	0	0	0.259036	1	2.9931	1	0	0	0.0605694	21.919	0	0.5679	22.1074	0	51	2018
600827	14.771	4.78749	0	0	0	0	0.563156	1	0.862677	1	0	0	0.0199548	24.6033	1	0.5563	24.5396	0.000392	52	2018
600828	15.3372	4.44265	4	0	4	1	0.658819	1	0.506414	0	0	0	0.0671094	23.2963	0	0.8501	23.6917	0	52	2018
600829	13.4588	4.61512	0	0	1	2	0.641928	1	1.46026	0	0	0	0.0584393	22.677	0	0.8038	22.2077	0	51	2018
600830	13.4588	4.68213	0	0	1	1	0.230367	1	2.42579	1	0	0	0.0119934	20.6271	0	0.3075	21.8101	0.103313	71	2018
600831	13.5924	4.77912	0	0	0	0	0.595551	1	0.82885	0	0	0	0.0115263	21.7216	1	0.4058	22.8089	0.01415	63	2018
600833	13.1993	4.62497	0	0	0	0	0.379723	1	2.07344	1	0	0	0.0437126	20.886	0	0.4995	20.7997	0	52	2018
600834	12.8992	4.69135	0	0	0	0	0.459436	1	0.65847	1	0	0	0.0112125	20.4382	0	0.6108	21.7286	0	54	2018
600835	14.3887	4.54329	0	0	0	0	0.609952	1	1.41151	1	0	1	0.0634467	23.7789	0	0.5266	24.2396	0	34	2018
600839	14.5124	4.68213	0	0	0	0	0.70039	1	1.05423	0	1	0	0.00924076	25.1467	0	0.2694	24.993	0.000867	39	2018
600841	13.8155	4.60517	0	0	0	0	0.469967	1	1.59503	1	0	1	0.0185221	22.1393	0	0.5045	22.6723	0.007154	34	2018
600843	13.8155	4.78749	0	0	0	0	0.393852	1	2.56473	1	0	0	0.0382347	21.8866	0	0.2326	22.145	0.04528	35	2018
600844	13.3047	4.79579	0	0	1	0	0.187176	1	0.816353	0	0	0	0.00255653	21.0832	0	0.2603	21.9447	0.079189	26	2018
600845	13.5924	4.7185	0	0	0	0	0.283095	1	2.65537	1	0	0	0.0754815	22.4227	1	0.5336	22.9688	0.163632	65	2018
600846	13.4588	4.78749	0	0	0	0	0.755609	1	1.28281	1	0	0	0.0306278	21.9123	0	0.2438	23.2355	0	1	2018
600847	13.4588	4.78749	1	0	0	1	0.101548	1	6.01186	0	0	0	-0.206032	20.1801	0	0.2179	20.4476	0.162701	38	2018
600848	14.0144	4.74493	0	0	1	0	0.481329	1	2.7299	1	0	0	0.0275663	21.3805	1	0.5143	23.465	0	70	2018
600850	13.473	4.70048	0	0	0	0	0.599671	1	1.63254	1	1	0	0.0517561	22.7116	0	0.5105	22.5574	3.7171	65	2018
600851	13.9978	4.75359	0	0	0	0	0.196076	1	2.01365	1	0	0	0.034597	20.8174	0	0.1954	22.2294	0.000414	27	2018
600853	13.4588	4.69135	0	0	0	0	0.8824	1	1.0604	0	1	0	0.00960062	23.0751	0	0.4541	23.4558	0	1	2018
600854	13.2879	4.46591	0	0	0	0	0.177864	1	3.73169	0	0	0	0.0070725	20.3074	0	0.3556	21.5325	0	38	2018
600855	13.5541	4.75359	0	0	0	1	0.455484	1	1.84142	1	0	0	0.0451787	21.4701	0	0.3294	21.6307	0	35	2018
600857	13.6762	4.47734	0	0	1	0	0.754144	0	3.07291	1	0	0	0.0444251	20.7217	0	0.2985	20.5303	0.025957	52	2018
600858	13.9978	4.60517	0	0	0	0	0.743256	1	0.479648	0	0	0	-5.87052e-05	23.3065	0	0.42	23.2497	0.000577	52	2018
600859	15.3028	4.76217	0	0	0	0	0.471124	1	1.00689	1	1	0	0.0564942	24.0083	0	0.4548	23.8008	0	52	2018
600861	13.415	4.74493	0	0	0	0	0.347041	1	0.929639	1	0	0	0.0118892	21.3753	0	0.3672	22.0432	0.031565	52	2018
600862	13.9553	4.30407	0	0	1	0	0.501315	1	1.56626	0	1	0	0.0470178	21.6989	1	0.5661	22.7621	0.005384	37	2018
600863	13.9639	4.78749	0	0	0	0	0.617065	1	0.315881	0	0	0	0.0254512	23.3438	0	0.6131	24.4836	0	44	2018
600864	13.5278	4.74493	0	0	0	0	0.672788	1	1.64738	0	0	0	-0.00452015	21.7382	1	0.6055	24.3845	0.003936	67	2018
600865	12.8992	4.68213	0	0	0	0	0.148545	1	2.95067	1	0	0	0.0560016	20.5148	0	0.4297	21.4552	0.106288	52	2018
600866	13.3047	4.30407	2	0	2	1	0.338281	1	1.3993	1	0	0	0.0292526	20.5714	0	0.3522	21.0916	0.001224	14	2018
600867	13.5924	4.65396	0	0	0	0	0.133446	1	3.28786	0	0	0	0.153556	21.7139	0	0.4923	22.4213	0.428917	27	2018
600868	13.653	4.07754	1	0	2	1	0.0167234	1	5.48396	1	0	0	0.0113544	19.2218	0	0.1009	21.5772	0.007574	44	2018
600869	14.2855	4.78749	0	0	4	0	0.72888	1	1.06051	0	0	0	0.0101764	23.5861	0	0.67	23.634	0.366768	38	2018
600871	16.0979	4.44265	0	0	1	0	0.905124	1	0.604452	1	0	0	0.00233243	24.7907	1	0.9042	24.8326	0	11	2018
600872	13.4298	4.31749	0	0	0	0	0.34024	1	2.2809	1	1	0	0.113849	22.1503	0	0.387	22.5123	0	14	2018
600873	13.9978	4.67283	0	0	0	0	0.508386	1	0.637189	0	0	0	0.0535048	23.2608	0	0.3835	23.6711	4.85328	14	2018
600874	14.5087	4.46591	0	0	0	0	0.578327	1	1.56232	1	0	1	0.0335797	21.6183	0	0.748	23.4761	5.8e-05	46	2018
600875	14.7516	4.47734	0	0	0	0	0.663898	1	1.39584	0	0	0	0.0126831	24.1477	0	0.6847	25.2377	0.000164	34	2018
600876	14.0624	4.79579	0	0	0	0	0.701313	1	0.579096	0	0	0	0.00514771	21.0617	1	0.7774	22.2283	0	30	2018
600879	14.221	4.45435	0	0	0	0	0.517959	1	1.52659	0	0	0	0.0192883	23.3282	1	0.2609	23.9757	0.005287	35	2018
600880	13.7102	4.60517	1	0	1	1	0.107623	1	4.60248	0	0	0	-0.262138	20.1859	1	0.362	21.8919	0.154073	85	2018
600881	14.604	4.77912	0	0	1	0	0.681412	1	0.970866	0	0	0	-0.00361361	23.3715	1	0.1843	24.7967	0.134737	30	2018
600882	13.3047	4.78749	1	0	1	1	0.547093	1	1.04266	1	0	0	0.00395611	20.9268	0	0.3405	21.7127	19.3316	14	2018
600883	13.0815	4.66344	0	0	0	0	0.0479482	1	42.7241	0	0	0	0.0156161	17.2205	0	0.3961	20.3499	0	30	2018
600884	14.4574	4.74493	0	0	2	0	0.465974	1	1.15855	1	0	0	0.0532026	22.9041	0	0.4524	23.8781	0	38	2018
600885	13.8155	4.78749	0	0	0	0	0.327523	1	1.82629	0	0	0	0.108006	22.6519	0	0.5655	22.9084	0	38	2018
600886	15.0674	4.69135	2	1	0	0	0.68201	1	0.49412	1	0	0	0.0379544	24.4371	0	0.6036	26.1201	8.8e-05	44	2018
600887	14.221	4.77912	0	0	0	0	0.411059	1	1.27565	0	0	0	0.135528	25.0997	0	0.2764	24.5862	7.94366	14	2018
600888	13.2357	4.40672	0	0	0	0	0.649527	1	1.07384	0	0	0	0.0177087	22.3066	0	0.3695	23.0675	0.50348	39	2018
600889	13.017	4.62497	0	0	1	2	0.273072	1	2.94966	0	0	0	0.00312212	20.7138	0	0.484	21.4656	0	28	2018
600893	14.8973	4.69135	0	0	0	0	0.429213	1	1.08261	0	0	0	0.0202518	23.8632	1	0.5407	24.703	0.000467	37	2018
600894	13.699	4.77912	1	1	0	0	0.261236	1	1.89929	1	1	0	0.0142351	22.4213	0	0.5978	22.9932	0	34	2018
600895	14.352	4.67283	0	0	0	0	0.545446	1	1.77478	1	1	0	0.0253292	20.8616	0	0.5702	23.7019	0.009408	70	2018
600896	12.7657	4.07754	0	0	2	0	0.212188	1	0.356572	0	1	0	0.0513033	17.7868	0	0.5344	21.5552	0.008054	83	2018
600897	13.7102	4.67283	0	0	0	0	0.177879	1	1.66479	0	0	0	0.113838	21.2983	0	0.7081	22.2553	0	56	2018
600900	14.622	4.78749	0	0	0	0	0.517137	1	0.166909	1	1	0	0.0766287	24.6593	1	0.676	26.4119	0.000136	44	2018
600917	13.9978	4.78749	0	0	0	0	0.483032	1	1.09125	0	1	0	0.0440851	22.5751	0	0.8897	22.8457	0	45	2018
600933	13.3047	4.65396	0	0	0	0	0.200827	1	5.27724	1	0	0	0.0977521	21.6425	0	0.5925	22.3034	9.91693	36	2018
600936	14.0855	4.78749	0	0	0	0	0.562964	1	0.770113	0	0	0	0.0146863	21.6115	1	0.3935	22.8581	0	63	2018
600959	15.2601	4.75359	0	0	0	0	0.310657	1	0.893295	0	0	0	0.0248669	22.7882	1	0.3265	24.1962	0	63	2018
600960	13.7102	4.80402	1	0	1	0	0.449026	1	2.02306	0	0	0	0.0130992	22.0786	1	0.4675	22.9727	0.001999	36	2018
600961	13.5924	4.77068	0	0	1	0	0.907317	1	0.982458	0	1	0	-0.274636	23.2889	0	0.4678	22.5053	0.00072	32	2018
600962	13.7536	4.52179	0	0	0	0	0.498896	1	1.2768	1	1	0	0.00521411	20.6858	1	0.4896	21.3933	0.001983	15	2018
600963	14.1156	4.2485	0	0	0	0	0.44902	1	1.56662	0	0	0	0.0246134	22.671	1	0.4862	23.4222	0.019303	22	2018
600965	13.7102	4.75359	0	0	0	0	0.262049	1	2.60386	0	0	0	0.0571662	21.0974	0	0.6017	21.7577	2.15668	3	2018
600966	13.7102	4.77912	1	1	0	0	0.722078	1	0.680649	0	0	0	0.0138465	22.8443	0	0.3287	23.6404	0	22	2018
600967	13.6945	4.77068	0	0	0	0	0.581187	1	1.36362	0	0	0	0.0264111	23.2302	1	0.5749	23.7353	0	37	2018
600969	13.7953	4.69135	0	0	0	0	0.711474	1	1.32634	0	1	0	0.00857488	21.7326	0	0.2592	23.2818	0.015836	44	2018
600970	14.3751	4.39445	0	0	0	0	0.705392	1	1.18769	0	1	0	0.045208	23.7914	0	0.4441	24.1586	0.004688	1	2018
600971	14.4574	4.75359	0	0	0	0	0.449692	1	1.49894	0	0	0	0.0846427	22.4983	0	0.5965	23.394	0	6	2018
600973	13.7102	4.51086	1	1	0	0	0.717753	1	1.0834	0	1	0	0.00880479	24.1947	1	0.4236	23.5363	0.089239	38	2018
600975	13.1022	4.62497	0	0	0	0	0.271259	1	2.71429	0	0	0	-0.0234651	21.4367	1	0.4905	21.1896	0	3	2018
600976	13.2177	4.68213	0	0	0	0	0.335104	1	1.95706	0	1	0	0.0472073	21.4941	0	0.3102	21.2669	0.010733	52	2018
600977	14.5087	4.74493	0	0	0	0	0.264512	1	3.19649	1	0	0	0.0992696	22.9247	1	0.7224	23.5167	0	86	2018
600979	13.653	4.78749	0	0	0	0	0.512254	1	0.880412	0	0	0	0.0312227	21.5019	1	0.3504	22.7963	0	44	2018
600980	12.8992	4.62497	0	0	0	0	0.24467	1	3.18127	1	0	0	0.0443111	19.9732	1	0.4167	20.4547	0.003745	39	2018
600981	15.0393	4.74493	0	0	1	0	0.760052	1	0.970396	0	1	0	0.0488718	24.3864	1	0.746	24.0259	0.003212	51	2018
600982	13.1224	4.30407	0	0	1	0	0.410976	1	1.9729	1	0	0	0.0355639	21.2777	0	0.4125	22.2965	0	44	2018
600983	14.1871	4.78749	1	1	0	0	0.503796	1	1.26591	0	0	1	0.0315682	22.5615	0	0.7647	22.8388	0	38	2018
600984	14.7197	4.75359	6	0	1	2	0.574412	1	0.883769	0	0	0	0.0193326	21.5241	0	0.3928	22.7938	2.20867	35	2018
600985	14.8451	4.46591	0	0	0	0	0.655832	1	0.394966	0	0	0	0.0669503	24.7249	1	0.8414	24.8001	0	6	2018
600986	14.6484	4.75359	0	0	2	0	0.393524	1	1.58719	0	0	0	0.0277548	23.3772	0	0.2055	23.0565	6.62886	64	2018
600987	14.1871	4.60517	1	0	1	0	0.267686	1	2.60623	1	0	0	0.122111	22.7427	0	0.4996	22.6019	0.023732	17	2018
600988	13.8155	4.79579	5	0	1	1	0.635206	1	2.4575	0	1	0	-0.0146617	21.4902	0	0.3857	22.7707	0	9	2018
600990	13.1224	4.74493	0	0	0	0	0.676212	1	1.08249	0	0	0	0.0351439	22.3808	1	0.5052	22.7311	0	39	2018
600992	13.017	4.78749	0	0	0	0	0.426595	1	1.74441	0	0	0	0.0105463	21.4536	0	0.388	21.6105	0	33	2018
600993	13.4588	4.74493	0	0	0	0	0.196367	1	4.90104	0	1	0	0.0562296	21.5106	0	0.3704	21.7971	0	51	2018
600995	13.017	4.69135	0	0	0	0	0.290034	1	0.639119	0	0	1	0.107816	21.429	0	0.3319	21.7337	0	44	2018
600996	14.0779	4.78749	1	1	0	0	0.645581	1	0.618976	0	0	0	0.0250291	21.8961	1	0.6038	23.2489	0	63	2018
600997	13.017	4.60517	0	0	0	0	0.494656	1	1.14915	0	0	0	0.0649904	23.7417	1	0.6763	23.9355	0	25	2018
600998	14.3461	4.77068	0	0	0	0	0.694305	1	1.28894	0	1	0	0.0207197	25.1907	1	0.4985	24.9231	0.14248	51	2018
601000	13.5278	4.72739	0	0	0	0	0.268531	1	1.41744	0	1	0	0.0660255	23.0396	1	0.569	23.8715	0	55	2018
601001	14.604	4.78749	0	0	0	0	0.610102	1	0.798579	0	0	0	0.0463986	23.1444	0	0.6096	23.9567	0	6	2018
601002	14.221	4.70953	0	0	0	0	0.405239	1	2.99911	1	0	0	0.0405648	21.9678	0	0.4426	22.28	0	34	2018
601003	13.1224	4.66344	0	0	0	0	0.578026	1	1.20508	0	0	0	0.184751	24.5809	0	0.8349	23.9402	0.001951	31	2018
601005	14.6264	4.47734	0	0	0	0	0.311944	1	1.43225	0	0	1	0.0663873	23.8429	0	0.3425	24.0166	0	31	2018
601006	15.9673	4.77912	0	0	0	0	0.215728	1	1.67073	0	0	1	0.110631	25.0844	0	0.6843	25.7065	0	53	2018
601007	12.7657	4.78749	0	0	0	0	0.293147	1	1.79018	0	0	0	0.0375601	20.7584	0	0.4884	21.8513	0.000333	61	2018
601008	13.4298	4.46591	1	1	0	0	0.586035	1	0.543234	0	0	0	0.00204402	20.9987	0	0.4923	22.9287	0	55	2018
601010	13.5278	4.65396	0	0	0	0	0.285671	1	0.981868	0	1	0	0.0384444	22.5753	0	0.5247	22.5636	0	52	2018
601011	12.8992	4.75359	0	0	1	0	0.378119	1	0.858028	0	1	0	0.0304159	21.993	0	0.3692	23.1138	2.4209	25	2018
601012	14.4307	4.72739	0	0	0	0	0.575767	1	1.5392	0	0	0	0.0647169	23.8137	0	0.3133	24.4036	0.095815	30	2018
601015	13.8155	4.45435	1	1	0	0	0.478645	1	1.06223	0	0	0	0.0313169	23.072	0	0.6408	23.3988	1.19647	25	2018
601016	14.5087	4.51086	0	0	0	0	0.64172	1	1.67652	1	0	0	0.0277907	21.5887	0	0.6316	23.7906	0	44	2018
601018	15.2458	4.61512	0	0	0	0	0.429334	1	0.769099	1	0	1	0.0435545	23.8088	1	0.8239	25.0222	0	55	2018
601019	14.9469	4.78749	0	0	0	0	0.338569	1	2.98186	0	0	0	0.101132	22.9587	1	0.8104	23.4038	0	85	2018
601020	13.9414	4.75359	1	1	0	0	0.322345	1	0.649269	0	0	0	0.0558265	20.8587	0	0.7348	22.0831	0.49563	9	2018
601021	14.2602	4.78749	0	0	0	0	0.498608	1	1.31792	1	0	1	0.0565501	23.2969	0	0.6227	24.0033	0	56	2018
601028	13.3047	4.74493	0	0	1	0	0.149604	1	4.81437	0	0	0	0.00323928	21.1439	0	0.5092	21.765	0.009121	33	2018
601038	14.6175	4.74493	2	1	0	0	0.645676	1	1.04862	0	0	0	-0.103873	22.4605	0	0.8198	23.299	0	35	2018
601058	13.8643	4.78749	0	0	0	0	0.58677	1	0.813284	0	0	0	0.0429701	23.3395	0	0.2842	23.4503	7.73262	29	2018
601069	13.3212	4.51086	9	1	0	0	0.37128	1	0.999096	0	0	0	0.00363521	20.725	1	0.6933	21.7068	0	9	2018
601086	13.7102	4.68213	0	0	0	0	0.320717	1	1.49994	0	0	0	0.050088	21.7973	0	0.6906	21.69	6.01351	52	2018
601088	16.0127	4.47734	0	0	0	0	0.311268	1	1.89086	1	0	1	0.0920256	26.2996	0	0.931	27.0987	8e-06	6	2018
601098	15.0393	4.76217	0	0	0	0	0.300385	1	2.95825	0	0	0	0.0676684	22.9825	0	0.7109	23.7319	0	85	2018
601100	14.1156	4.79579	0	0	0	0	0.370808	1	2.24223	0	0	0	0.115103	22.161	0	0.7074	22.7072	0	35	2018
601101	14.6264	4.75359	0	0	0	0	0.388239	1	1.60848	1	0	0	0.0396857	22.4829	0	0.6602	23.7583	0	6	2018
601106	14.0387	4.78749	0	0	0	0	0.675667	1	1.36604	0	1	0	0.00193877	23.0757	1	0.6623	24.251	0	35	2018
601107	14.0144	4.51086	0	0	0	0	0.588872	1	1.40038	0	1	0	0.0248814	22.5098	0	0.8509	24.3124	0.002289	54	2018
601111	16.0691	4.52179	0	0	0	0	0.587401	1	0.328475	1	0	1	0.0336479	25.6416	1	0.7073	26.2193	6.9e-05	56	2018
601116	13.4588	4.67283	0	0	0	0	0.29777	1	2.4393	1	0	1	0.0251478	22.1423	0	0.7042	22.2135	0.083991	52	2018
601117	14.613	4.74493	0	0	0	0	0.639069	1	1.38703	1	0	0	0.0214388	25.1232	0	0.6278	25.2982	0	1	2018
601118	14.152	4.66344	0	0	1	0	0.329883	1	1.70657	0	1	0	0.0148321	22.6335	0	0.6683	23.4268	0.000701	1	2018
601126	14.152	4.45435	0	0	0	0	0.297762	1	2.68699	1	0	0	0.0356774	21.9842	0	0.5482	22.4511	0.140463	38	2018
601127	14.0779	4.77912	1	0	1	0	0.729171	1	0.873965	0	0	0	0.0191176	23.7309	0	0.711	24.0028	0.835843	36	2018
601137	13.699	4.70048	2	1	0	0	0.349884	1	1.62293	1	0	0	0.0631836	22.5258	0	0.5734	22.4093	5.65192	32	2018
601138	16.1951	4.49981	0	0	0	0	0.639365	0	1.48397	1	0	1	0.0842835	26.7525	0	0.6885	26.0246	0	39	2018
601139	14.2557	4.77912	0	0	0	0	0.509099	1	0.742345	1	0	1	0.0545213	23.2681	0	0.757	23.7045	0.120793	45	2018
601155	15.0964	4.46591	0	0	0	1	0.845734	1	1.17176	0	0	1	0.0369607	24.7147	0	0.684	26.5233	0.572954	70	2018
601158	13.3847	4.52179	0	0	0	0	0.29057	1	1.77719	0	1	0	0.0696981	22.3663	0	0.9094	23.7173	0	46	2018
601163	13.7102	4.7362	0	0	0	0	0.354783	1	1.89619	0	0	0	0.033259	22.7396	0	0.6456	23.3992	1.78219	29	2018
601168	15.2018	4.27667	0	0	0	0	0.711489	1	0.746361	0	0	1	-0.0459071	24.0806	0	0.3193	24.3999	0	9	2018
601177	13.7102	4.7362	0	0	0	0	0.535158	1	0.901434	1	0	0	0.0080102	21.2149	0	0.536	22.0639	0.349073	34	2018
601179	15.3306	4.77912	0	0	0	0	0.40139	1	2.08127	0	0	1	0.0155983	23.3557	0	0.6902	24.2655	0	38	2018
601186	17.0495	4.51086	0	0	0	0	0.774064	1	1.08862	1	0	1	0.0216182	27.3165	0	0.6931	27.5451	0	1	2018
601188	12.8992	4.77912	0	0	0	0	0.159965	1	2.92243	0	0	0	0.0623443	20.3651	0	0.6869	22.3577	0	54	2018
601199	13.1224	4.7362	0	0	0	0	0.354096	1	1.23358	0	0	0	0.0445758	20.6163	0	0.6352	22.1896	0	46	2018
601200	14.6484	4.60517	1	1	0	0	0.512191	1	0.729796	1	0	1	0.0448506	21.6722	0	0.5698	23.4332	0	77	2018
601208	13.4588	4.77912	0	0	0	0	0.255596	1	1.81853	0	0	0	0.0103005	21.2207	0	0.3024	21.8795	0.21864	26	2018
601212	14.771	4.79579	0	0	1	0	0.719911	1	0.891508	0	0	0	0.00494296	24.8495	1	0.7381	24.5453	0	32	2018
601216	14.152	4.72739	0	0	2	1	0.325985	1	0.463582	0	0	0	0.0927484	22.8601	0	0.6401	23.924	0.519003	26	2018
601218	13.7102	4.7185	0	0	0	0	0.433649	1	1.70063	0	0	0	-0.0148966	20.9612	0	0.3851	22.216	0.209985	35	2018
601222	14.4574	4.74493	0	0	0	0	0.430101	1	2.79586	0	0	0	0.0437976	22.1137	0	0.4516	23.5837	1.68778	40	2018
601225	14.691	4.78749	0	0	0	0	0.44919	1	1.09852	0	0	0	0.13216	24.7702	0	0.6957	25.5152	0	6	2018
601228	14.7304	4.49981	0	0	1	0	0.403558	1	0.699601	1	0	0	0.0355061	22.88	1	0.8364	23.9496	0	55	2018
601231	14.8768	4.58497	0	0	0	0	0.53304	1	1.68874	1	0	1	0.0585551	24.2363	0	0.8052	23.7265	0.000951	39	2018
601233	14.5087	4.70048	1	1	0	0	0.534589	1	0.87662	1	0	0	0.0614948	24.4514	0	0.4044	24.2689	0.087299	28	2018
601238	13.7429	4.52179	0	0	0	0	0.410227	1	1.63486	1	0	0	0.0828515	25.0052	0	0.8811	25.607	0.07008	36	2018
601311	13.9978	4.77068	0	0	0	0	0.419635	1	1.82434	0	1	0	0.053617	22.945	0	0.4849	23.0937	5.89583	38	2018
601326	15.3566	4.47734	0	0	0	0	0.422615	1	0.847603	0	0	1	0.0267216	22.6514	1	0.8021	23.9798	0	55	2018
601330	14.7633	4.47734	1	0	0	1	0.722168	0	0.463717	1	0	1	0.0258766	20.7769	1	0.8012	23.0787	0	77	2018
601333	15.4249	4.51086	0	0	0	0	0.186031	1	0.989791	1	0	1	0.0220052	23.7104	0	0.6054	24.29	0.001129	53	2018
601339	13.7642	4.7185	0	0	0	0	0.427585	1	1.71714	1	0	0	0.0323843	22.5147	0	0.6038	23.3267	18.2568	17	2018
601360	15.6073	4.7362	1	0	0	1	0.172711	1	3.78654	1	0	1	0.11954	23.2981	0	0.6498	24.1025	13.571	64	2018
601366	14.221	4.78749	0	0	0	0	0.644679	1	0.71515	0	1	0	0.0157086	23.1581	0	0.3703	23.2776	2.16579	52	2018
601368	13.5278	4.7185	1	1	0	0	0.651291	1	0.879336	0	0	0	0.0300329	21.0133	1	0.6555	22.9531	0	46	2018
601369	13.9208	4.60517	0	0	0	0	0.642526	1	1.36886	0	0	0	0.0206899	22.3404	0	0.6628	23.6187	0.400414	38	2018
601388	14.8451	4.75359	1	1	0	0	0.484779	1	1.781	0	0	0	0.0195483	22.5633	0	0.4476	22.3305	0	32	2018
601390	17.2527	4.51086	1	0	1	0	0.764347	1	1.04694	1	0	1	0.0184966	27.3305	1	0.7124	27.572	0.001009	1	2018
601500	13.3047	4.77068	1	1	0	0	0.397353	1	1.2379	0	0	0	0.0334738	22.0705	0	0.7739	22.2109	0	29	2018
601515	13.7102	4.74493	1	1	0	0	0.269269	1	2.34623	1	0	0	0.128511	21.9257	0	0.7163	22.4993	0.557573	23	2018
601518	12.6115	4.38203	0	0	0	0	0.426864	1	1.34852	0	0	0	0.0360726	20.5624	0	0.6876	22.6205	0	54	2018
601519	13.8643	4.7362	0	0	0	0	0.289665	1	3.21156	1	0	0	0.0533204	20.2018	0	0.609	21.432	2.57831	65	2018
601566	13.8155	4.7362	0	0	0	0	0.271328	1	1.75755	0	0	0	0.0865235	21.7287	0	0.6423	22.5295	0.051606	18	2018
601567	14.4219	4.79579	0	0	0	0	0.476093	1	1.40787	1	0	0	0.0355692	22.4932	0	0.5286	23.3848	0.139634	40	2018
601579	13.8155	4.67283	0	0	0	0	0.270892	1	1.89643	1	0	0	0.0409328	20.9005	0	0.5951	22.1948	0	15	2018
601588	14.7437	4.72739	0	0	0	0	0.816703	1	1.65582	1	0	1	0.0216895	23.6061	0	0.586	25.2439	0	70	2018
601595	14.3461	4.75359	0	0	0	0	0.249519	1	2.70062	1	0	1	0.0728989	20.7777	1	0.7497	21.8751	0	86	2018
601599	13.7953	4.77912	1	0	1	0	0.606861	1	1.28254	0	0	0	0.0106168	22.2876	0	0.2749	22.6235	7.0411	17	2018
601600	17.1001	4.46591	0	0	1	0	0.66313	1	0.787911	1	0	1	0.00800408	25.9176	0	0.6328	26.026	6.7e-05	32	2018
601607	17.0142	4.47734	0	0	0	0	0.634036	1	1.35756	1	0	1	0.035122	25.7927	0	0.6468	25.5665	0.0055	52	2018
601608	14.6264	4.43082	0	0	0	0	0.625961	1	1.23756	0	0	1	0.00768488	22.372	0	0.6727	23.7018	0	35	2018
[truncated: 1,621 more rows]
